# Supplementary material for: Physical and nutrient stimuli differentially modulate gut motility patterns, gut transit rate, and transcriptome in an agastric fish, the ballan wrasse
Source: PLoS One. 2021 Feb 11;16(2):e0247076. doi: 10.1371/journal.pone.0247076 (PMC7877642; doi:10.1371/journal.pone.0247076)
Supplement: S2 Table — (XLSX) [file pone.0247076.s004.xlsx]

## Sheet: Protein vs Cellulose up
Category	Term	Count	%	PValue	Genes	List Total	Pop Hits	Pop Total	Fold Enrichment	Bonferroni	Benjamini	FDR
GOTERM_BP_DIRECT	GO:0006614~SRP-dependent cotranslational protein targeting to membrane	41	13.5314	1.7734e-46	RPL18, RPL17, RPL14, RPL13, RPS15A, RPLP2, RPL36, RPL37, RPL38, RPL39, RPS3, RPS26, RPS27, RPS28, RPL6, RPL31, RPS3A, RPLP0, RPLP1, RPL3, RPL10, RPL5, RPL4, RPS20, RPS23, RPSA, RPL26, RPL24, RPL23A, RPS6, RPL29, RPS18, RPS19, RPS16, RPL22, RPL13A, RPL21, RPS12, RPS13, RPS11, UBA52	284	94	16792	25.7893	2.8197e-43	2.8197e-43	2.96733e-43
GOTERM_BP_DIRECT	GO:0006364~rRNA processing	53	17.4917	1.01416e-45	RPL18, RPL17, RPL14, RPL13, RPLP2, RPS3, DKC1, RRP1B, RPS3A, RPLP0, RPLP1, RPL10, MRM2, RPS18, RPS19, RPS16, RPS12, RPS13, RPS11, UBA52, RPL36, RPS15A, RPL37, RPL38, RPL39, FCF1, BMS1, RPS26, RPS27, WDR18, RPS28, DDX49, RPL6, RPL31, RPL3, RPL5, RPL4, RPS20, RPS23, RPSA, TBL3, CCDC86, RPL26, RPL23A, RPL24, RPS6, FBL, RPL29, DDX56, RPL22, RPL13A, RPL21, UTP14C	284	214	16792	14.6435	1.61252e-42	8.06259e-43	1.69694e-42
GOTERM_BP_DIRECT	GO:0006413~translational initiation	44	14.5215	3.99617e-43	RPL18, EIF6, RPL17, RPL14, RPL13, RPS15A, RPLP2, RPL36, RPL37, RPL38, RPL39, RPS3, RPS26, RPS27, RPS28, RPS3A, EIF3H, RPL31, RPL6, RPLP0, RPLP1, RPL3, RPL10, RPL5, EIF3I, RPL4, RPS20, RPS23, RPSA, RPL26, RPL24, RPL23A, RPS6, RPL29, RPS18, RPS19, RPS16, RPL22, RPL13A, RPL21, RPS12, RPS13, RPS11, UBA52	284	137	16792	18.9896	6.35391e-40	2.11797e-40	6.68657e-40
GOTERM_BP_DIRECT	GO:0019083~viral transcription	41	13.5314	9.32295e-43	RPL18, RPL17, RPL14, RPL13, RPS15A, RPLP2, RPL36, RPL37, RPL38, RPL39, RPS3, RPS26, RPS27, RPS28, RPL6, RPL31, RPS3A, RPLP0, RPLP1, RPL3, RPL10, RPL5, RPL4, RPS20, RPS23, RPSA, RPL26, RPL24, RPL23A, RPS6, RPL29, RPS18, RPS19, RPS16, RPL22, RPL13A, RPL21, RPS12, RPS13, RPS11, UBA52	284	112	16792	21.6446	1.48235e-39	3.70587e-40	1.55996e-39
GOTERM_BP_DIRECT	GO:0000184~nuclear-transcribed mRNA catabolic process, nonsense-mediated decay	41	13.5314	1.62571e-41	RPL18, RPL17, RPL14, RPL13, RPS15A, RPLP2, RPL36, RPL37, RPL38, RPL39, RPS3, RPS26, RPS27, RPS28, RPL6, RPL31, RPS3A, RPLP0, RPLP1, RPL3, RPL10, RPL5, RPL4, RPS20, RPS23, RPSA, RPL26, RPL24, RPL23A, RPS6, RPL29, RPS18, RPS19, RPS16, RPL22, RPL13A, RPL21, RPS12, RPS13, RPS11, UBA52	284	119	16792	20.3714	2.58488e-38	5.16976e-39	2.72021e-38
UP_KEYWORDS	Ribosomal protein	43	14.1914	6.32885e-38	RPL18, RPL17, RPL14, RPL13, RPS15A, RPLP2, RPL36, RPL37, RPL22L1, RPL38, RPL39, RPS3, RPS26, RPS27, RPS28, MRPL12, RPS3A, RPL31, RPL6, RPLP0, RPLP1, RPL3, RPL10, RPL5, RPL4, RPS20, RPS23, RPSA, RPL26, RPL24, RPL23A, RPS6, RPL29, RPS18, RPS19, RPS16, RPL22, RPL13A, RPL21, RPS12, RPS13, RPS11, UBA52	303	185	20581	15.7878	1.9746e-35	1.9746e-35	8.50782e-35
KEGG_PATHWAY	hsa03010:Ribosome	43	14.1914	8.02359e-38	RPL18, RPL17, RPL14, RPL13, RPS15A, RPLP2, RPL36, RPL37, RPL22L1, RPL38, RPL39, RPS3, RPS26, RPS27, RPS28, MRPL12, RPS3A, RPL31, RPL6, RPLP0, RPLP1, RPL3, RPL10, RPL5, RPL4, RPS20, RPS23, RPSA, RPL26, RPL24, RPL23A, RPS6, RPL29, RPS18, RPS19, RPS16, RPL22, RPL13A, RPL21, RPS12, RPS13, RPS11, UBA52	156	136	6879	13.9422	1.41215e-35	1.41215e-35	9.84595e-35
UP_KEYWORDS	Ribonucleoprotein	47	15.5116	1.19906e-33	RPL18, RPL17, RPL14, RPL13, RPS15A, RPLP2, RPL36, RPL37, RPL22L1, RPL38, RPL39, RPS3, RPS26, RPS27, RPS28, MRPL12, DKC1, RPS3A, RPL31, RPL6, RPLP0, RPLP1, RPL3, RPL10, RPL5, RPL4, RPS20, RPS23, RPSA, RPL26, RPL24, RPL23A, RPS6, FBL, RPL29, RPS18, RPS19, RPS16, RPL22, RPL13A, RPL21, RPS12, RPS13, RPS11, NHP2, UBA52, UTP14C	303	296	20581	10.7852	3.74107e-31	1.87053e-31	1.61189e-30
GOTERM_MF_DIRECT	GO:0003735~structural constituent of ribosome	43	14.1914	4.47153e-32	RPL18, RPL17, RPL14, RPL13, RPS15A, RPLP2, RPL36, RPL37, RPL22L1, RPL38, RPL39, RPS3, RPS26, RPS27, RPS28, MRPL12, RPS3A, RPL31, RPL6, RPLP0, RPLP1, RPL3, RPL10, RPL5, RPL4, RPS20, RPS23, RPSA, RPL26, RPL24, RPL23A, RPS6, RPL29, RPS18, RPS19, RPS16, RPL22, RPL13A, RPL21, RPS12, RPS13, RPS11, UBA52	286	222	16881	11.4327	2.14634e-29	2.14634e-29	6.40223e-29
GOTERM_CC_DIRECT	GO:0005840~ribosome	38	12.5413	8.6528e-32	RPL18, RPL14, RPL13, RPS15A, RPLP2, RPL36, RPL37, RPL22L1, RPL38, RPS3, RPS26, RPS27, RPS28, RPL6, RPL31, RPS3A, RPLP0, RPLP1, RPL3, RPL10, RPL5, RPL4, RPS20, RPS23, MT3, RPL24, RPL23A, RPS6, RPL29, RPS18, RPS19, RPS16, RPL22, RPL13A, RPL21, RPS13, RPS11, UBA52	294	166	18224	14.1897	2.24973e-29	2.24973e-29	1.13102e-28
GOTERM_CC_DIRECT	GO:0022625~cytosolic large ribosomal subunit	28	9.24092	4.07628e-31	RPL18, RPL17, RPL14, RPL13, RPL26, RPL36, RPLP2, RPL24, RPL23A, RPL37, RPL22L1, RPL38, FXR2, RPL39, RPL29, RPL22, RPL13A, RPL31, RPL6, RPL21, RPLP0, RPLP1, RPL3, RPL10, RPL5, RPL4, NHP2, UBA52	294	68	18224	25.5238	1.05983e-28	5.29917e-29	5.32815e-28
GOTERM_BP_DIRECT	GO:0006412~translation	44	14.5215	7.82241e-31	RPL18, RPL17, RPL14, RPL13, RPS15A, RPLP2, RPL36, RPL37, RPL22L1, RPL38, RPL39, RPS3, RPS26, RPS27, RPS28, RPS3A, RPL31, RPL6, RPLP0, RPLP1, RPL3, RPL10, RPL5, RPL4, RPS20, TNIP1, RPS23, RPSA, RPL26, RPL24, RPL23A, RPS6, RPL29, RPS18, RPS19, RPS16, RPL22, RPL13A, RPL21, RPS12, RPS13, RPS11, NHP2, UBA52	284	253	16792	10.2829	1.24376e-27	2.07294e-28	1.30888e-27
GOTERM_MF_DIRECT	GO:0044822~poly(A) RNA binding	68	22.4422	3.24441e-20	RPL17, FASTKD1, RPL14, RPL13, YBX1, RPS3, MAK16, DKC1, RRP1B, GRWD1, RPS3A, RPLP0, DDX24, RPL10, RBMS1, RPS18, RPS19, KRT18, SEC61B, RPS16, SERBP1, RPS12, NOL10, RPS13, NOP9, RPS11, NHP2, RPS15A, RPL36, MTIF2, FCF1, BMS1, PATL1, RPS26, RPS27, RPS28, DDX49, RPL6, RPL31, EIF3H, CEBPZ, RPL3, NAT10, RPL5, RPS20, RPL4, RPS23, RPSA, CCDC86, TBL3, RPL26, RPL23A, RPL24, RPS6, FXR2, RPF1, FBL, RPL29, DDX5…	286	1129	16881	3.55506	1.55732e-17	7.78659e-18	4.64527e-17
GOTERM_CC_DIRECT	GO:0022627~cytosolic small ribosomal subunit	16	5.28053	5.69679e-16	RPSA, RPS15A, RPS6, RPS3, RPS26, RPS18, RPS27, RPS28, RPS19, RPS16, RPS3A, RPS12, RPS13, RPS20, RPS11, RPS23	294	48	18224	20.6621	1.44329e-13	4.80727e-14	7.21645e-13
GOTERM_MF_DIRECT	GO:0003723~RNA binding	37	12.2112	2.73062e-12	RPL18, GTF3A, RPL14, RPL13, RPS15A, NUFIP1, RPL37, RPL38, RPL39, YBX1, RPS3, PATL1, MRPL12, RPS28, DKC1, RPL6, RPL31, RPS3A, RPL3, RPL5, RPL4, RPS20, TARSL2, RBMS1, RPL26, RPL24, FXR2, FBL, RPF1, RPL29, RPS18, RPS16, SRSF6, RPL22, RPL21, DDX54, NHP2	286	547	16881	3.99251	1.31068e-09	4.36895e-10	3.90959e-09
GOTERM_CC_DIRECT	GO:0005730~nucleolus	45	14.8515	8.07072e-12	RPL18, EIF6, SDAD1, NUFIP1, RPL36, FCF1, BMS1, CIAPIN1, RPS3, RPS26, RRP1B, MAK16, DKC1, GRWD1, RPS3A, DDX24, RPL3, RPL5, NAT10, BHLHE40, RPL4, RPS23, CCDC86, ZNF593, TBL3, RPL23A, POLR1B, RPS6, FBL, RPF1, MRM2, DDX56, RPS19, KRT18, C1QBP, RPL13A, RPL21, NOP16, NOL10, RPS13, RPS11, DDX54, EEF1D, NHP2, UTP14C	294	857	18224	3.25483	2.0984e-09	5.246e-10	1.05494e-08
GOTERM_BP_DIRECT	GO:0002181~cytoplasmic translation	10	3.30033	1.5587e-10	RPL22, RPL6, RPL31, RPLP0, RPLP1, RPL26, RPL36, RPLP2, RPL22L1, RPL29	284	25	16792	23.6507	2.47833e-07	3.54047e-08	2.60808e-07
GOTERM_CC_DIRECT	GO:0070062~extracellular exosome	87	28.7129	8.76544e-10	EIF6, RPL14, MLPH, SLC15A2, MMP9, SLC9A3, ESD, RPLP2, AQP1, PNP, YBX1, CANT1, RPS3, CFHR1, ACVR1B, UQCR10, HMCN1, RPS3A, SH3D21, RPLP0, LCAT, SERPINE1, RPLP1, IL1B, LTF, ZDHHC1, BCR, STX2, LIFR, FBP1, NAPRT, RPS18, BPI, RPS19, KRT18, RPS16, KRT17, SERBP1, SDCBP, RPS13, LAMC1, RPS11, UBA52, RBP4, GPRC5C, AHCY, APOC1, ITGB4, RPS15A, RIMS2, TAC3, RPS26, PSMB7, RPS28, HSPA2, NUDT9, RPL31, EIF3H, KRT8…	294	2811	18224	1.91847	2.27901e-07	4.55803e-08	1.14574e-06
GOTERM_CC_DIRECT	GO:0015935~small ribosomal subunit	9	2.9703	6.91097e-09	RPSA, RPS26, RPS18, RPS28, RPS16, RPS20, RPS6, RPS23, RPS3	294	27	18224	20.6621	1.79685e-06	2.99475e-07	9.03339e-06
GOTERM_BP_DIRECT	GO:0007218~neuropeptide signaling pathway	13	4.29043	1.3062e-07	GPR84, NPB, CYSLTR1, CRCP, PDYN, GPR143, TAC3, ADCYAP1, PENK, PNOC, LTB4R, LTB4R2, NMU	284	101	16792	7.61038	0.000207665	2.59604e-05	0.000218559
UP_KEYWORDS	Secreted	59	19.4719	1.83808e-07	TUFT1, MMP9, GDF6, FSTL3, YBX1, MMP25, IL11, CFP, CFHR1, SERPINA9, MMP20, HMCN1, RSPO3, LCAT, SERPINE1, CSF3R, LTF, IL1B, TSKU, CYR61, LIFR, PDYN, CD163, INHBB, INHBA, BPI, C1QBP, CPXM1, NPPC, SDCBP, LAMC1, TNFRSF6B, RBP4, APOC1, GREM1, ADCYAP1, TAC3, CALCB, LAMB3, CCL20, NMU, SPP1, SCG2, LPL, MUC2, NPB, AIMP1, ADAM23, FETUB, EFEMP2, PIBF1, QPCT, VWF, PNOC, PENK, GDF11, ANTXR2, IGFBP1, CHRD	303	1965	20581	2.03945	5.73465e-05	1.91159e-05	0.000247092
GOTERM_CC_DIRECT	GO:0030687~preribosome, large subunit precursor	8	2.64026	2.97944e-07	EIF6, CCDC86, RRP1B, MAK16, RPLP0, RPLP1, RPLP2, RPF1	294	29	18224	17.0997	7.74625e-05	1.10664e-05	0.000389445
UP_KEYWORDS	Phosphoprotein	165	54.4554	3.35334e-07	RPL18, EIF6, PEAR1, RPL14, RPL13, SLC9A3, FSTL3, JAG2, RPLP2, RPL22L1, AQP1, PNP, SHE, CIAPIN1, AMOTL2, MFF, MAK16, LTB4R, RPLP0, DDX24, GAB1, RPLP1, TLK2, SLC51A, RBMS1, CARS, IRS2, BCR, MAGI1, SOCS3, FBP1, LIFR, PYCR1, BTF3L4, KRT18, SEC61B, KRT17, SERBP1, RGCC, SDCBP, RPS13, NOP9, LAMC1, RPS11, UBA52, ZNHIT3, SDAD1, AHCY, ASTN1, ITGB4, BDKRB2, RIMS2, MTIF2, RPS26, RPS27, POLE4, RPS28, RPL6, EI…	303	8246	20581	1.35914	0.000104619	2.61557e-05	0.000450786
GOTERM_CC_DIRECT	GO:0005925~focal adhesion	23	7.59076	3.97372e-07	RPL18, RPLP2, RPL38, SPRY4, RPS3, RPS18, RPS19, RPS16, RPS3A, RPL31, RPL6, RPL13A, RPL22, RPLP0, RPLP1, RPL3, TGM2, SDCBP, RPS13, RPL5, CNN2, RPL4, RPS11	294	391	18224	3.64626	0.000103311	1.29145e-05	0.000519407
UP_KEYWORDS	Ribosome biogenesis	10	3.30033	4.35608e-07	EIF6, DDX56, SDAD1, C1QBP, DKC1, FCF1, NHP2, BMS1, UTP14C, RPF1	303	65	20581	10.4499	0.0001359	2.71816e-05	0.000585583
GOTERM_CC_DIRECT	GO:0005829~cytosol	88	29.0429	9.26911e-07	EIF6, RPL18, RPL17, RPL14, RPL13, CRCP, RPLP2, PNP, AMOTL2, RPS3, RRP1B, RPS3A, MAT1A, RPLP0, GAB1, RPLP1, IL1B, RPL10, MT3, CARS, IRS2, BCR, SOCS3, FBP1, NAPRT, RPS18, RPS19, SEC61B, RPS16, C1QBP, RGCC, RPS12, SDCBP, RPS13, RPS11, EEF1D, EMP2, UBA52, TRIM39, RBP4, AHCY, HSD17B14, RPS15A, RPL36, STARD10, RPL37, RPL38, RPL39, PATL1, RPS26, PSMB7, RPS27, RPS28, HSPA2, RPL6, RPL31, EIF3H, TGM2, RPL3…	294	3315	18224	1.64549	0.000240968	2.67771e-05	0.00121157
GOTERM_BP_DIRECT	GO:0000027~ribosomal large subunit assembly	7	2.31023	9.5323e-07	RPL6, RPL3, RPL10, RPL5, RPL24, RPL23A, RPF1	284	21	16792	19.7089	0.00151449	0.00016839	0.00159498
UP_KEYWORDS	Cleavage on pair of basic residues	18	5.94059	1.80407e-06	NPB, ADAM23, GDF6, PDYN, MMP25, TAC3, ADCYAP1, INHBB, CALCB, VWF, INHBA, PNOC, PENK, DSG3, GDF11, NPPC, NMU, SCG2	303	294	20581	4.15862	0.000562711	9.38072e-05	0.00242517
GOTERM_CC_DIRECT	GO:0031012~extracellular matrix	18	5.94059	6.52932e-06	LPL, RPS15A, RPS3, CFP, VWF, RPS18, RPS19, HMCN1, RPS16, RPS3A, RPL22, SERPINE1, TGM2, RPS13, LAMC1, RPS20, RPS11, CYR61	294	296	18224	3.76944	0.00169619	0.000169748	0.0085342
GOTERM_CC_DIRECT	GO:0016020~membrane	62	20.462	1.28026e-05	RPL18, RPL14, SLC20A1, RPL13, RPLP2, SPRY4, MMP25, RPS3, CANT1, ACVR1B, SERPINA9, RPLP0, DDX24, RPL10, BCR, CD163, RPS18, RPS19, SEC61B, RPS16, C1QBP, CHRM1, SERBP1, RPS12, RPS13, SDCBP, RPS11, PDCD2L, CYSLTR1, RPS15A, RPL36, STARD10, GPR143, SLCO2A1, RPS26, HSPA2, RPL6, RPL31, EIF3H, NAT10, CNN2, RPL5, RPS20, RPL4, LFNG, RPS23, RPSA, AIMP1, AIMP2, SLC12A4, RPL26, RPL24, RPS6, FXR2, FBL, RPL29, D…	294	2200	18224	1.74689	0.00332317	0.000302563	0.0167331
UP_KEYWORDS	RNA-binding	26	8.58086	1.81372e-05	GTF3A, NUFIP1, RPL37, YBX1, RPS3, PATL1, DDX49, DKC1, DDX24, RPL5, RBMS1, AIMP1, RPL23A, FXR2, RPF1, FBL, DDX56, RPS18, RPL22, SRSF6, SERBP1, PPRC1, NOP9, RPS11, DDX54, NHP2	303	665	20581	2.65568	0.00564288	0.000808083	0.024379
UP_KEYWORDS	rRNA-binding	6	1.9802	2.22493e-05	RPS18, RPL5, RPL37, RPL23A, RPS11, RPF1	303	24	20581	16.981	0.00691781	0.000867354	0.0299054
UP_KEYWORDS	Acetylation	79	26.0726	2.98607e-05	SEPHS2, FASTKD1, RPL14, RPL13, ESD, GCAT, RPLP2, PNP, YBX1, SPRY4, RPS3, MAK16, DKC1, RRP1B, RPS3A, GAB1, RPLP1, DDX24, TARSL2, MT3, CARS, BCR, FBP1, PYCR1, RPS18, RPS19, KRT18, SEC61B, C1QBP, SERBP1, RPS12, NOL10, SDCBP, RPS13, RPS11, EEF1D, OAT, PDCD2L, PRODH, AHCY, AASS, RPL36, STARD10, RPL37, RPL38, POLE4, MRPL12, RPL6, RPL31, KRT8, CEBPZ, TGM2, RPL3, NAT10, RPL5, EIF3I, CNN2, RPS20, RPL4, RP…	303	3424	20581	1.56717	0.0092734	0.00103465	0.040134
UP_KEYWORDS	Neuropeptide	6	1.9802	3.3615e-05	NPB, PNOC, PENK, PDYN, NMU, TAC3	303	26	20581	15.6748	0.0104333	0.00104826	0.045179
UP_KEYWORDS	Diamond-Blackfan anemia	5	1.65017	5.46028e-05	RPS26, RPS28, RPS19, RPL26, RPL5	303	15	20581	22.6414	0.0168922	0.00154758	0.0733772
GOTERM_CC_DIRECT	GO:0005615~extracellular space	42	13.8614	5.75305e-05	TNFRSF6B, RBP4, MMP9, GDF6, FSTL3, GREM1, RPL39, IL11, ADCYAP1, TAC3, CFHR1, CFP, MMP20, SERPINA9, CCL20, LCAT, SERPINE1, LTF, IL1B, TSKU, SPP1, SCG2, MT3, LPL, AIMP1, STX2, FETUB, PIBF1, INHBB, BPI, C1QBP, CPXM1, NPPC, POP1, GDF11, SDCBP, IGFBP1, LAMC1, CHRD, SELE, UBA52, SEMA4A	294	1347	18224	1.93276	0.0148471	0.00124575	0.0751726
GOTERM_MF_DIRECT	GO:0005515~protein binding	182	60.066	5.32724e-05	EIF6, RPL17, RPL14, ALOXE3, RPL13, TUFT1, MMP9, SLC9A3, DZIP1, FSTL3, JAG2, RPLP2, AQP1, SHE, CIAPIN1, AMOTL2, IL11, MFF, LCAT, RPLP0, SERPINE1, GAB1, RPLP1, CSF3R, RPL10, TLK2, RBMS1, ZNF593, CARS, IRS2, BCR, MAGI1, SOCS3, VANGL2, FBP1, LIFR, PYCR1, RPS18, BTF3L4, RPS19, KRT18, SEC61B, RPS16, KRT17, SERBP1, RGCC, SDCBP, RPS13, PRDM1, RPS11, EMP2, TRIM39, UBA52, ZNHIT3, TNFRSF6B, RBP4, RBP7, AHCY…	286	8785	16881	1.22282	0.0252473	0.00637247	0.0762471
GOTERM_BP_DIRECT	GO:0007566~embryo implantation	7	2.31023	6.84574e-05	MMP9, TGFBR2, IL1B, POLR1B, EMP2, SPP1, RPL29	284	42	16792	9.85446	0.103136	0.0108261	0.114484
KEGG_PATHWAY	hsa03008:Ribosome biogenesis in eukaryotes	10	3.30033	0.000135752	EIF6, TBL3, DKC1, POP1, NAT10, FCF1, NHP2, BMS1, UTP14C, FBL	156	87	6879	5.06852	0.0236107	0.0118759	0.166457
GOTERM_BP_DIRECT	GO:0042274~ribosomal small subunit biogenesis	5	1.65017	0.000122508	RPS28, RPS19, RPS16, NAT10, RPS6	284	16	16792	18.4771	0.177	0.0175531	0.204788
GOTERM_MF_DIRECT	GO:0008528~G-protein coupled peptide receptor activity	5	1.65017	0.000201943	GPR84, CYSLTR1, LTB4R, LTB4R2, NPR1	286	18	16881	16.3957	0.0923917	0.0192017	0.288748
UP_KEYWORDS	rRNA processing	8	2.64026	0.000272762	DDX56, DKC1, NAT10, FCF1, NHP2, FBL, RPF1, MRM2	303	86	20581	6.31852	0.0815918	0.00706769	0.36605
GOTERM_CC_DIRECT	GO:0005576~extracellular region	45	14.8515	0.000347874	TNFRSF6B, RBP4, TUFT1, MMP9, GDF6, FSTL3, APOC1, PNP, IL11, ADCYAP1, TAC3, CFP, CALCB, MMP20, LAMB3, PRRG1, CCL20, RSPO3, LCAT, SERPINE1, LTF, CSF3R, IL1B, LFNG, NMU, SPP1, CYR61, LPL, NPB, ADAM23, FETUB, EFEMP2, PDYN, CD163, INHBB, VWF, INHBA, PENK, PNOC, NPPC, GDF11, ANTXR2, IGFBP1, LAMC1, F2R	294	1610	18224	1.73254	0.0864919	0.00693454	0.453756
UP_KEYWORDS	Opioid peptide	3	0.990099	0.00063759	PNOC, PENK, PDYN	303	3	20581	67.9241	0.180443	0.0151905	0.853715
GOTERM_BP_DIRECT	GO:0006954~inflammatory response	17	5.61056	0.000725849	TNFRSF6B, AIMP1, CHST2, FPR1, GPR68, BDKRB2, MMP25, CCL20, LTB4R, STAB1, LTB4R2, IL1B, TNIP1, SELE, SPP1, SCG2, F2R	284	379	16792	2.65212	0.684791	0.0917267	1.20761
GOTERM_BP_DIRECT	GO:0042273~ribosomal large subunit biogenesis	5	1.65017	0.000755633	SDAD1, RPL14, NOP16, RPL26, RPL5	284	25	16792	11.8254	0.699381	0.0883094	1.25687
GOTERM_BP_DIRECT	GO:0007200~phospholipase C-activating G-protein coupled receptor signaling pathway	7	2.31023	0.000846062	GPR84, CCKAR, CYSLTR1, LTB4R, LTB4R2, FPR1, F2R	284	66	16792	6.27102	0.739671	0.0916533	1.40629
UP_KEYWORDS	Isopeptide bond	31	10.231	0.00131634	RPL14, RPL13, BMS1, YBX1, RPS3, DKC1, RPS3A, RPLP0, KRT8, RPL3, RPL10, RPL5, EIF3I, BHLHE40, RPL4, RPS20, IKZF4, AIMP1, RPL26, RPL29, POLD3, VWF, KRT18, KRT17, SERBP1, H2AFY2, PRDM1, NHP2, UBA52, UTP14C, CBS	303	1132	20581	1.86011	0.336992	0.0289282	1.75512
GOTERM_BP_DIRECT	GO:0010862~positive regulation of pathway-restricted SMAD protein phosphorylation	6	1.9802	0.00124259	INHBB, ACVR1B, INHBA, GDF6, GDF11, SDCBP	284	48	16792	7.39085	0.861508	0.123481	2.05896
GOTERM_CC_DIRECT	GO:0030529~intracellular ribonucleoprotein complex	9	2.9703	0.00161838	RPS3A, RPL13A, RPL22, RPLP0, RPL5, RPL4, RPS6, YBX1, RPS3	294	136	18224	4.10204	0.343688	0.029632	2.09486
GOTERM_MF_DIRECT	GO:0005184~neuropeptide hormone activity	5	1.65017	0.00154234	CALCB, PNOC, PENK, PDYN, ADCYAP1	286	30	16881	9.83741	0.523313	0.116163	2.18575
GOTERM_MF_DIRECT	GO:0031628~opioid receptor binding	3	0.990099	0.00166643	PNOC, PENK, PDYN	286	4	16881	44.2684	0.55092	0.108068	2.35966
GOTERM_MF_DIRECT	GO:0001515~opioid peptide activity	3	0.990099	0.00166643	PNOC, PENK, PDYN	286	4	16881	44.2684	0.55092	0.108068	2.35966
GOTERM_MF_DIRECT	GO:0004974~leukotriene receptor activity	3	0.990099	0.00166643	CYSLTR1, LTB4R, LTB4R2	286	4	16881	44.2684	0.55092	0.108068	2.35966
UP_KEYWORDS	Protein biosynthesis	9	2.9703	0.00185572	EIF6, CARS, AIMP1, EIF3H, AIMP2, EIF3I, MTIF2, EEF1D, TARSL2	303	152	20581	4.02182	0.439834	0.037898	2.46603
GOTERM_BP_DIRECT	GO:0000470~maturation of LSU-rRNA	4	1.32013	0.00185446	EIF6, MAK16, NHP2, RPF1	284	15	16792	15.7671	0.94773	0.168445	3.05812
GOTERM_BP_DIRECT	GO:0000462~maturation of SSU-rRNA from tricistronic rRNA transcript (SSU-rRNA, 5.8S rRNA, LSU-rRNA)	5	1.65017	0.00195828	TBL3, RPS19, RPS16, FCF1, BMS1	284	32	16792	9.23856	0.955697	0.167512	3.22669
GOTERM_BP_DIRECT	GO:0032924~activin receptor signaling pathway	4	1.32013	0.00225414	INHBB, ACVR1B, INHBA, GDF6	284	16	16792	14.7817	0.97235	0.180729	3.70559
UP_KEYWORDS	Citrullination	7	2.31023	0.00307333	CCDC86, RRP1B, RPL13A, RPL10, RPL23A, RPS11, RPL4	303	97	20581	4.90174	0.617243	0.0582563	4.05337
GOTERM_MF_DIRECT	GO:0005125~cytokine activity	10	3.30033	0.00307108	INHBB, INHBA, AIMP1, GDF6, GDF11, IL1B, GREM1, SPP1, IL11, SCG2	286	176	16881	3.35366	0.771539	0.16852	4.3083
UP_KEYWORDS	Disease mutation	55	18.1518	0.00342256	TTI2, ALOXE3, MLPH, SLC9A3, GDF6, PNP, SPRY4, CANT1, CFP, HMCN1, DKC1, MAT1A, LCAT, RPL10, CSF3R, VANGL2, FBP1, LIFR, PDYN, PYCR1, G6PC, RPS19, KRT18, KRT17, GRM6, EMP2, NHP2, OAT, SEMA4A, PRODH, RBP4, AHCY, ITGB4, GPR143, BMS1, SLCO2A1, TAC3, RPS26, LAMB3, KRT8, RPL5, PTS, LFNG, RPSA, LPL, EFEMP2, TGFBR2, GJB4, VWF, TMEM43, RPL21, POP1, ANTXR2, DPYD, CBS	303	2550	20581	1.46503	0.656879	0.0609832	4.50422
GOTERM_CC_DIRECT	GO:0005887~integral component of plasma membrane	37	12.2112	0.00418289	TNFRSF6B, GPR84, CCKAR, SLC13A5, GPRC5C, SLC20A1, CYSLTR1, SGMS2, SLC15A2, JAG2, FPR1, BDKRB2, GPR68, HVCN1, AQP1, SLCO2A1, ACVR1B, RASGRP3, PRRG1, LTB4R, CSF3R, MRC1, ADAM23, SLC12A4, TGFBR2, LIFR, NPR1, CD163, BPI, SLC26A5, CHRM3, STAB1, CHRM1, GRM6, LTB4R2, HAS2, F2R	294	1415	18224	1.62085	0.663727	0.0700789	5.33157
GOTERM_BP_DIRECT	GO:0000028~ribosomal small subunit assembly	4	1.32013	0.00375756	RPSA, RPS27, RPS28, RPS19	284	19	16792	12.4477	0.997486	0.270241	6.10487
UP_KEYWORDS	Disulfide bond	69	22.7723	0.0050429	CCKAR, PEAR1, MMP9, GDF6, JAG2, FSTL3, MMP25, CANT1, CFHR1, CFP, MMP20, HMCN1, MAT1A, LCAT, RSPO3, CSF3R, LTF, CYR61, KIAA1324L, LIFR, CHST2, PDYN, CD163, INHBB, INHBA, BPI, CHRM3, CHRM1, GRM6, CPXM1, TXNRD3, NPPC, LAMC1, SEMA4A, TNFRSF6B, RBP4, CYSLTR1, TNFRSF12A, FPR1, ITGB4, ASTN1, GPR68, BDKRB2, GREM1, SLCO2A1, CALCB, LAMB3, CCL20, PRRG1, LFNG, MRC1, LPL, MUC2, ADAM23, EFEMP2, FETUB, TGFBR2, …	303	3434	20581	1.36481	0.793481	0.0839015	6.57048
GOTERM_BP_DIRECT	GO:0061737~leukotriene signaling pathway	3	0.990099	0.00405973	CYSLTR1, LTB4R, LTB4R2	284	6	16792	29.5634	0.998448	0.276319	6.58025
GOTERM_MF_DIRECT	GO:0070180~large ribosomal subunit rRNA binding	3	0.990099	0.00563989	RPLP0, RPLP1, RPLP2	286	7	16881	25.2962	0.933783	0.2604	7.7787
GOTERM_BP_DIRECT	GO:0043408~regulation of MAPK cascade	5	1.65017	0.00489925	INHBB, INHBA, ID1, GDF6, GDF11	284	41	16792	7.21058	0.999594	0.310546	7.8892
GOTERM_BP_DIRECT	GO:0097191~extrinsic apoptotic signaling pathway	5	1.65017	0.00534442	ACVR1B, INHBA, KRT18, TNFRSF12A, KRT8	284	42	16792	7.0389	0.999801	0.321107	8.57627
GOTERM_MF_DIRECT	GO:0042803~protein homodimerization activity	23	7.59076	0.00640283	IKZF4, PDK2, CARS, AIMP1, GDF6, FXR2, LHPP, CANT1, INHBB, MFF, VWF, RPE, RPS19, SLC26A5, ID1, GRM6, NPPC, SDCBP, BHLHE40, DPYD, SLC51A, PTS, CBS	286	730	16881	1.85968	0.954189	0.265323	8.78664
GOTERM_CC_DIRECT	GO:0043679~axon terminus	5	1.65017	0.00730941	PNOC, CHRM3, PENK, CHRM1, PDYN	294	48	18224	6.45692	0.851538	0.112382	9.14386
GOTERM_MF_DIRECT	GO:0005215~transporter activity	10	3.30033	0.00743587	RBP4, RBP7, SLC13A5, SLC15A2, SLC12A4, STARD10, SLC51A, AQP1, SYPL2, SLCO2A1	286	202	16881	2.922	0.972195	0.277969	10.1351
GOTERM_BP_DIRECT	GO:0098609~cell-cell adhesion	12	3.9604	0.00646424	RPS26, KRT18, RPL14, RPL6, SERBP1, SDCBP, RPL24, CNN2, RPL23A, EEF1D, PAICS, RPL29	284	271	16792	2.61816	0.999967	0.361304	10.2833
UP_KEYWORDS	Heparin-binding	6	1.9802	0.00957719	LPL, RPL22, RSPO3, LTF, RPL29, CYR61	303	88	20581	4.63119	0.950336	0.146172	12.1348
UP_KEYWORDS	Laminin EGF-like domain	4	1.32013	0.0103785	LAMB3, STAB1, NTNG2, LAMC1	303	31	20581	8.7644	0.961419	0.150196	13.0855
KEGG_PATHWAY	hsa04350:TGF-beta signaling pathway	7	2.31023	0.0113919	INHBB, ACVR1B, INHBA, ID1, GDF6, TGFBR2, CHRD	156	84	6879	3.67468	0.866878	0.489397	13.116
GOTERM_MF_DIRECT	GO:0098641~cadherin binding involved in cell-cell adhesion	12	3.9604	0.0105919	RPS26, KRT18, RPL14, RPL6, SERBP1, SDCBP, RPL24, CNN2, RPL23A, EEF1D, PAICS, RPL29	286	290	16881	2.44239	0.993971	0.346841	14.1407
GOTERM_BP_DIRECT	GO:0097186~amelogenesis	3	0.990099	0.00942302	MMP20, ITGB4, CSF3R	284	9	16792	19.7089	1	0.465934	14.6507
GOTERM_BP_DIRECT	GO:0001503~ossification	6	1.9802	0.0112968	MMP9, NPPC, FSTL3, LTF, RPL38, SPP1	284	80	16792	4.43451	1	0.514494	17.3122
GOTERM_BP_DIRECT	GO:0040007~growth	4	1.32013	0.0113643	INHBB, INHBA, GDF6, GDF11	284	28	16792	8.44668	1	0.502892	17.4066
GOTERM_BP_DIRECT	GO:0043114~regulation of vascular permeability	3	0.990099	0.0116486	BCR, NPR1, BDKRB2	284	10	16792	17.738	1	0.498425	17.8032
GOTERM_CC_DIRECT	GO:0005913~cell-cell adherens junction	12	3.9604	0.0158633	RPS26, KRT18, RPL14, RPL6, SERBP1, SDCBP, RPL24, CNN2, RPL23A, EEF1D, PAICS, RPL29	294	323	18224	2.3029	0.984354	0.216951	18.8615
GOTERM_CC_DIRECT	GO:0043235~receptor complex	7	2.31023	0.0168285	ACVR1B, GPR84, GPRC5C, TGFBR2, LIFR, ITGB4, NPR1	294	127	18224	3.41657	0.987877	0.21741	19.8955
GOTERM_CC_DIRECT	GO:0032040~small-subunit processome	4	1.32013	0.0184225	TBL3, FCF1, UTP14C, FBL	294	35	18224	7.08416	0.992049	0.224655	21.5766
GOTERM_CC_DIRECT	GO:0015934~large ribosomal subunit	3	0.990099	0.0206372	RPL17, RPL13A, RPL26	294	14	18224	13.2828	0.995581	0.237453	23.8583
UP_KEYWORDS	Signal	77	25.4125	0.0204009	SLC13A5, PEAR1, MMP9, GDF6, SLC9A3, JAG2, FSTL3, SHE, MMP25, IL11, CFHR1, CFP, ACVR1B, MMP20, SERPINA9, HMCN1, LCAT, RSPO3, SERPINE1, CSF3R, IGFLR1, LTF, SLC51A, TSKU, CYR61, KIAA1324L, ELP2, LIFR, PDYN, CD163, INHBB, INHBA, BPI, GRM6, CPXM1, NPPC, LAMC1, SEMA4A, TNFRSF6B, RBP4, GPRC5C, TNFRSF12A, ITGB4, APOC1, ASTN1, GREM1, ADCYAP1, TAC3, CALCB, LAMB3, CCL20, NUDT9, NMU, SCG2, SPP1, MRC1, LPL, M…	303	4160	20581	1.25725	0.998389	0.263785	24.2009
GOTERM_BP_DIRECT	GO:0030308~negative regulation of cell growth	7	2.31023	0.0166758	ACVR1B, INHBA, DACT3, FBP1, NPR1, GREM1, MT3	284	121	16792	3.42056	1	0.615161	24.5258
GOTERM_BP_DIRECT	GO:0031581~hemidesmosome assembly	3	0.990099	0.01671	LAMB3, ITGB4, LAMC1	284	12	16792	14.7817	1	0.603035	24.5697
UP_KEYWORDS	Cytokine	8	2.64026	0.0223972	AIMP1, CCL20, GDF6, GDF11, IL1B, GREM1, SPP1, IL11	303	190	20581	2.85996	0.999148	0.274754	26.2513
UP_KEYWORDS	Methylation	24	7.92079	0.022955	RBP4, IRS2, BCR, ASTN1, RPL23A, FBL, RPS3, RPL29, PATL1, BTF3L4, RPS19, CCT4, KRT18, HSPA2, SNRK, DACT3, GNG10, SERBP1, KRT8, TXNRD3, RPL4, RPS11, TNIP1, UBA52	303	1001	20581	1.62855	0.999287	0.270225	26.815
UP_KEYWORDS	Lyase	7	2.31023	0.0235054	ALOXE3, NUDT9, NPR1, PTS, PAICS, RPS3, CBS	303	150	20581	3.16979	0.999402	0.26598	27.3672
OMIM_DISEASE	215600~Cirrhosis, noncryptogenic, susceptibility to	2	0.660066	0.0293208	KRT18, KRT8	71	2	4740	66.7606	0.947459	0.947459	28.0849
OMIM_DISEASE	215600~Cirrhosis, cryptogenic	2	0.660066	0.0293208	KRT18, KRT8	71	2	4740	66.7606	0.947459	0.947459	28.0849
GOTERM_BP_DIRECT	GO:0007600~sensory perception	3	0.990099	0.0195308	PNOC, PENK, PDYN	284	13	16792	13.6446	1	0.64844	28.1099
GOTERM_BP_DIRECT	GO:0000460~maturation of 5.8S rRNA	3	0.990099	0.0195308	EIF6, MAK16, RPF1	284	13	16792	13.6446	1	0.64844	28.1099
UP_KEYWORDS	Inflammatory response	7	2.31023	0.0248836	AIMP1, CCL20, STAB1, CHST2, IL1B, TNIP1, CD163	303	152	20581	3.12808	0.999615	0.269829	28.7333
GOTERM_BP_DIRECT	GO:0030490~maturation of SSU-rRNA	3	0.990099	0.0225356	RPS28, RPS19, UTP14C	284	14	16792	12.67	1	0.689348	31.7088
GOTERM_BP_DIRECT	GO:0043066~negative regulation of apoptotic process	15	4.9505	0.022581	TNFRSF6B, SOCS3, MMP9, RPS6, GREM1, AQP1, CIAPIN1, KRT18, RPS3A, ID1, TGM2, LTF, UBA52, CYR61, MT3	284	455	16792	1.94923	1	0.678531	31.7619
UP_KEYWORDS	Amidation	4	1.32013	0.0282128	CALCB, NMU, TAC3, ADCYAP1	303	45	20581	6.0377	0.999868	0.290661	31.9356
GOTERM_CC_DIRECT	GO:0030141~secretory granule	5	1.65017	0.0313267	NPPC, FSTL3, LTF, IL1B, SCG2	294	74	18224	4.18827	0.999745	0.325686	34.0336
GOTERM_MF_DIRECT	GO:0019843~rRNA binding	4	1.32013	0.0297165	RPS18, RPL37, RPL23A, RPS11	286	40	16881	5.90245	0.999999	0.67171	35.0741
GOTERM_BP_DIRECT	GO:0031167~rRNA methylation	3	0.990099	0.0257173	FBL, MRM2, TRMT61B	284	15	16792	11.8254	1	0.715015	35.3346
GOTERM_BP_DIRECT	GO:1904874~positive regulation of telomerase RNA localization to Cajal body	3	0.990099	0.0257173	CCT4, DKC1, NHP2	284	15	16792	11.8254	1	0.715015	35.3346
GOTERM_BP_DIRECT	GO:0006952~defense response	5	1.65017	0.0264369	INHBB, INHBA, CYSLTR1, CSF3R, TNIP1	284	67	16792	4.41244	1	0.714339	36.1291
GOTERM_MF_DIRECT	GO:0001632~leukotriene B4 receptor activity	2	0.660066	0.0334817	LTB4R, LTB4R2	286	2	16881	59.0245	1	0.688888	38.5896
GOTERM_MF_DIRECT	GO:0005160~transforming growth factor beta receptor binding	4	1.32013	0.0336961	INHBB, INHBA, GDF6, GDF11	286	42	16881	5.62138	1	0.666082	38.7843
GOTERM_BP_DIRECT	GO:0006182~cGMP biosynthetic process	3	0.990099	0.0290692	NPPC, NPR1, AQP1	284	16	16792	11.0863	1	0.738193	38.958
GOTERM_BP_DIRECT	GO:0048468~cell development	4	1.32013	0.0295827	INHBB, INHBA, GDF6, GDF11	284	40	16792	5.91268	1	0.734538	39.496
GOTERM_BP_DIRECT	GO:0001649~osteoblast differentiation	6	1.9802	0.0313253	PENK, RPS11, CHRD, FBL, SPP1, CYR61	284	104	16792	3.41116	1	0.745302	41.2885
UP_KEYWORDS	Glycoprotein	81	26.7327	0.0398588	CCKAR, GPR84, SLC13A5, PEAR1, SLC15A2, MMP9, GDF6, SLC9A3, JAG2, FSTL3, AQP1, MMP25, CANT1, CFHR1, CFP, ACVR1B, SERPINA9, HMCN1, LTB4R, LCAT, RSPO3, SERPINE1, CSF3R, LTF, TSKU, SLC12A8, KIAA1324L, LIFR, CHST2, CD163, INHBB, INHBA, G6PC, BPI, SLC26A5, KRT18, CHRM3, CHRM1, GRM6, CPXM1, LAMC1, EMP2, SEMA4A, TNFRSF6B, GPRC5C, CYSLTR1, ASTN1, ITGB4, FPR1, GPR68, BDKRB2, GREM1, GPR143, SYPL2, SLCO2A1, …	303	4551	20581	1.20893	0.999997	0.375011	42.1195
GOTERM_BP_DIRECT	GO:0019518~L-threonine catabolic process to glycine	2	0.660066	0.0334235	TDH, GCAT	284	2	16792	59.1268	1	0.758869	43.3805
GOTERM_BP_DIRECT	GO:0060279~positive regulation of ovulation	2	0.660066	0.0334235	INHBB, INHBA	284	2	16792	59.1268	1	0.758869	43.3805
GOTERM_BP_DIRECT	GO:0001541~ovarian follicle development	4	1.32013	0.0335458	INHBB, INHBA, LFNG, ADCYAP1	284	42	16792	5.63112	1	0.751199	43.5003
GOTERM_CC_DIRECT	GO:0005697~telomerase holoenzyme complex	3	0.990099	0.0442528	DKC1, NAT10, NHP2	294	21	18224	8.8552	0.999992	0.41428	44.6571
KEGG_PATHWAY	hsa04060:Cytokine-cytokine receptor interaction	11	3.63036	0.0473088	INHBB, TNFRSF6B, ACVR1B, INHBA, CCL20, TNFRSF12A, TGFBR2, LIFR, IL1B, CSF3R, IL11	156	243	6879	1.99612	0.999802	0.881452	44.8283
UP_KEYWORDS	Endorphin	2	0.660066	0.0433805	PENK, PDYN	303	3	20581	45.2827	0.999999	0.389929	44.9092
GOTERM_BP_DIRECT	GO:0006414~translational elongation	3	0.990099	0.0362573	RPLP1, RPLP2, EEF1D	284	18	16792	9.85446	1	0.769615	46.0949
GOTERM_BP_DIRECT	GO:0010501~RNA secondary structure unwinding	4	1.32013	0.0377703	DDX56, DDX49, DDX24, DDX54	284	44	16792	5.37516	1	0.775331	47.4935
OMIM_DISEASE	226650~Epidermolysis bullosa, junctional, non-Herlitz type	2	0.660066	0.0577939	LAMB3, ITGB4	71	4	4740	33.3803	0.997243	0.947492	48.2894
GOTERM_BP_DIRECT	GO:0022617~extracellular matrix disassembly	5	1.65017	0.0394123	MMP20, LAMB3, MMP9, LAMC1, SPP1	284	76	16792	3.88992	1	0.781776	48.9728
GOTERM_BP_DIRECT	GO:0032147~activation of protein kinase activity	4	1.32013	0.0399796	RGCC, TGFBR2, RPLP1, EMP2	284	45	16792	5.25571	1	0.778798	49.4747
UP_KEYWORDS	Carbohydrate metabolism	5	1.65017	0.0496952	PDK2, RPE, AIMP1, CHST2, FBP1	303	94	20581	3.61298	1	0.422123	49.602
UP_KEYWORDS	Cell adhesion	13	4.29043	0.0510875	AIMP1, ADAM23, TNFRSF12A, ITGB4, ASTN1, VWF, LAMB3, DSG3, CSF3R, LAMC1, SELE, SPP1, CYR61	303	479	20581	1.84345	1	0.420368	50.5856
UP_KEYWORDS	Hormone	5	1.65017	0.0513061	INHBB, CALCB, INHBA, NPPC, ADCYAP1	303	95	20581	3.57495	1	0.411447	50.7384
GOTERM_MF_DIRECT	GO:0030515~snoRNA binding	3	0.990099	0.0483086	TBL3, NUFIP1, NHP2	286	21	16881	8.43207	1	0.773596	50.7832
GOTERM_MF_DIRECT	GO:0043262~adenosine-diphosphatase activity	2	0.660066	0.0498013	NUDT9, CANT1	286	3	16881	39.3497	1	0.763634	51.877
UP_KEYWORDS	Initiation factor	4	1.32013	0.0534754	EIF6, EIF3H, EIF3I, MTIF2	303	58	20581	4.68442	1	0.414825	52.2313
UP_KEYWORDS	Transit peptide	14	4.62046	0.0536743	PDK2, FASTKD1, GCAT, AASS, MTIF2, TRMT61B, MRM2, APOPT1, MRPL12, C1QBP, NUDT9, TDH, OAT, PRODH	303	536	20581	1.77414	1	0.406426	52.3661
GOTERM_MF_DIRECT	GO:0042802~identical protein binding	20	6.60066	0.0509484	AHCY, HSD17B14, MMP9, ESD, FBP1, NUFIP1, FXR2, AMOTL2, INHBA, PYCR1, VWF, RPE, DACT3, SDCBP, PTS, OAT, TNIP1, PAICS, TRIM39, CBS	286	749	16881	1.57609	1	0.752032	52.7021
GOTERM_BP_DIRECT	GO:0048545~response to steroid hormone	3	0.990099	0.044049	TGFBR2, PAQR6, SPP1	284	20	16792	8.86901	1	0.803658	52.9413
GOTERM_CC_DIRECT	GO:0005654~nucleoplasm	56	18.4818	0.0582761	EIF6, GTF3A, DZIP1, GCAT, FSTL3, CRCP, CIAPIN1, YBX1, RPS3, DKC1, RPS3A, TNIP1, MAGI1, POLR1B, RPS18, RPS19, RPS16, RPS12, RPS13, RPS11, PRDM1, NHP2, UBA52, RPS15A, MTIF2, FCF1, BMS1, RPS26, RPS27, PSMB7, WDR18, RPS28, DDX49, KRT8, RPL3, NAT10, RPS20, RPS23, IKZF4, RPSA, PDK2, TBL3, PHACTR3, RPS6, LHPP, FBL, POLD3, DUSP5, CCT4, ID1, SRSF6, H2AFY2, PPRC1, RFX1, POP1, GDF11	294	2784	18224	1.24685	1	0.492748	54.3802
UP_KEYWORDS	Neurotransmitter	2	0.660066	0.0574197	PNOC, PDYN	303	4	20581	33.962	1	0.41879	54.839
GOTERM_MF_DIRECT	GO:0008201~heparin binding	7	2.31023	0.0543871	LPL, RPL22, RSPO3, LTF, CHRD, RPL29, CYR61	286	160	16881	2.58232	1	0.756531	55.0975
GOTERM_CC_DIRECT	GO:0036464~cytoplasmic ribonucleoprotein granule	3	0.990099	0.0606401	RPL6, RPLP0, RPS6	294	25	18224	7.43837	1	0.492215	55.8547
GOTERM_BP_DIRECT	GO:0007155~cell adhesion	14	4.62046	0.0480219	RPSA, MAGI1, AIMP1, ADAM23, ITGB4, VWF, LAMB3, STAB1, CSF3R, LAMC1, SELE, EMP2, SPP1, CYR61	284	459	16792	1.80343	1	0.824281	56.1089
GOTERM_BP_DIRECT	GO:0045987~positive regulation of smooth muscle contraction	3	0.990099	0.0481562	CHRM3, NMU, F2R	284	21	16792	8.44668	1	0.818399	56.2124
GOTERM_CC_DIRECT	GO:0031429~box H/ACA snoRNP complex	2	0.660066	0.0627814	DKC1, NHP2	294	4	18224	30.9932	1	0.490499	57.1521
GOTERM_CC_DIRECT	GO:0072589~box H/ACA scaRNP complex	2	0.660066	0.0627814	DKC1, NHP2	294	4	18224	30.9932	1	0.490499	57.1521
GOTERM_CC_DIRECT	GO:0090661~box H/ACA telomerase RNP complex	2	0.660066	0.0627814	DKC1, NHP2	294	4	18224	30.9932	1	0.490499	57.1521
GOTERM_BP_DIRECT	GO:0033209~tumor necrosis factor-mediated signaling pathway	6	1.9802	0.049487	TNFRSF6B, PSMB7, KRT18, TNFRSF12A, KRT8, UBA52	284	118	16792	3.00645	1	0.820392	57.2256
GOTERM_BP_DIRECT	GO:0046882~negative regulation of follicle-stimulating hormone secretion	2	0.660066	0.0497154	INHBB, INHBA	284	3	16792	39.4178	1	0.815327	57.3972
GOTERM_BP_DIRECT	GO:0031120~snRNA pseudouridine synthesis	2	0.660066	0.0497154	DKC1, NHP2	284	3	16792	39.4178	1	0.815327	57.3972
GOTERM_BP_DIRECT	GO:1902626~assembly of large subunit precursor of preribosome	2	0.660066	0.0497154	EIF6, RPL24	284	3	16792	39.4178	1	0.815327	57.3972
GOTERM_BP_DIRECT	GO:1901165~positive regulation of trophoblast cell migration	2	0.660066	0.0497154	ACVR1B, C1QBP	284	3	16792	39.4178	1	0.815327	57.3972
UP_KEYWORDS	EGF-like domain	8	2.64026	0.0621796	PEAR1, HMCN1, ADAM23, STAB1, EFEMP2, JAG2, ASTN1, SELE	303	238	20581	2.28316	1	0.435756	57.8103
UP_KEYWORDS	Ubl conjugation	34	11.2211	0.0622016	RPL14, RPL13, BMS1, YBX1, RPS3, ACVR1B, DKC1, RPS3A, RPLP0, KRT8, RPL3, LTF, RPL10, RPL5, EIF3I, BHLHE40, RPL4, RPS20, IKZF4, CCP110, AIMP1, AIMP2, RPL26, POLD3, KRT18, KRT17, SERBP1, H2AFY2, PRDM1, NHP2, UBA52, UTP14C, TRIM39, CBS	303	1705	20581	1.3545	1	0.426831	57.8235
GOTERM_MF_DIRECT	GO:0003729~mRNA binding	6	1.9802	0.0608458	RPS26, C1QBP, RPL13A, RPS13, FXR2, RPS3	286	125	16881	2.83317	1	0.778341	59.2944
GOTERM_BP_DIRECT	GO:0043123~positive regulation of I-kappaB kinase/NF-kappaB signaling	7	2.31023	0.0553464	SLC20A1, TGM2, LTF, EEF1D, UBA52, CANT1, F2R	284	161	16792	2.57073	1	0.842377	61.43
GOTERM_BP_DIRECT	GO:0006935~chemotaxis	6	1.9802	0.0556107	AIMP1, CYSLTR1, CCL20, LTB4R2, FPR1, CYR61	284	122	16792	2.90787	1	0.837892	61.6102
GOTERM_MF_DIRECT	GO:0034513~box H/ACA snoRNA binding	2	0.660066	0.0658462	DKC1, NHP2	286	4	16881	29.5122	1	0.789211	62.2899
GOTERM_BP_DIRECT	GO:0019233~sensory perception of pain	4	1.32013	0.0572086	ALOXE3, PENK, NMU, ADCYAP1	284	52	16792	4.54821	1	0.840644	62.6827
KEGG_PATHWAY	hsa00240:Pyrimidine metabolism	6	1.9802	0.0772126	POLD3, POLE4, POLR1B, DPYD, PNP, CANT1	156	101	6879	2.61957	0.999999	0.940901	62.6961
GOTERM_MF_DIRECT	GO:0030295~protein kinase activator activity	3	0.990099	0.0707951	RGCC, RPLP1, MT3	286	26	16881	6.81052	1	0.798511	65.0515
GOTERM_BP_DIRECT	GO:0071353~cellular response to interleukin-4	3	0.990099	0.061254	MRC1, RPLP0, RPL3	284	24	16792	7.39085	1	0.855254	65.2734
GOTERM_CC_DIRECT	GO:0042470~melanosome	5	1.65017	0.0800187	CCT4, AHCY, SDCBP, GPR143, SYTL1	294	101	18224	3.06863	1	0.5657	66.3836
GOTERM_BP_DIRECT	GO:0006811~ion transport	6	1.9802	0.0638534	SLC20A1, SLC15A2, SLC9A3, SLC12A4, LTF, SLCO2A1	284	127	16792	2.79339	1	0.861861	66.8478
GOTERM_MF_DIRECT	GO:0004435~phosphatidylinositol phospholipase C activity	3	0.990099	0.0756329	CHRM3, CHRM1, BDKRB2	286	27	16881	6.55828	1	0.806274	67.5683
GOTERM_MF_DIRECT	GO:0019838~growth factor binding	3	0.990099	0.0756329	ACVR1B, LIFR, SDCBP	286	27	16881	6.55828	1	0.806274	67.5683
GOTERM_BP_DIRECT	GO:0003056~regulation of vascular smooth muscle contraction	2	0.660066	0.0657336	CHRM3, CHRM1	284	4	16792	29.5634	1	0.86494	67.9445
GOTERM_BP_DIRECT	GO:0039536~negative regulation of RIG-I signaling pathway	2	0.660066	0.0657336	C1QBP, SEC14L1	284	4	16792	29.5634	1	0.86494	67.9445
GOTERM_BP_DIRECT	GO:0061041~regulation of wound healing	2	0.660066	0.0657336	SRSF6, TNFRSF12A	284	4	16792	29.5634	1	0.86494	67.9445
GOTERM_BP_DIRECT	GO:0031118~rRNA pseudouridine synthesis	2	0.660066	0.0657336	DKC1, NHP2	284	4	16792	29.5634	1	0.86494	67.9445
GOTERM_BP_DIRECT	GO:0045833~negative regulation of lipid metabolic process	2	0.660066	0.0657336	APOC1, IL1B	284	4	16792	29.5634	1	0.86494	67.9445
GOTERM_BP_DIRECT	GO:2001235~positive regulation of apoptotic signaling pathway	3	0.990099	0.0658605	INHBB, TRIM39, RPS3	284	25	16792	7.09521	1	0.860482	68.0172
GOTERM_BP_DIRECT	GO:0007267~cell-cell signaling	9	2.9703	0.0664758	INHBA, AIMP1, CCL20, STAB1, IL1B, GREM1, IL11, ADCYAP1, CYR61	284	254	16792	2.09504	1	0.858166	68.3679
GOTERM_CC_DIRECT	GO:0005901~caveola	4	1.32013	0.0869435	TGFBR2, EMP2, SELE, F2R	294	65	18224	3.81455	1	0.583508	69.5448
UP_KEYWORDS	Symport	5	1.65017	0.0850487	SLC12A8, SLC13A5, SLC20A1, SLC15A2, SLC12A4	303	113	20581	3.00549	1	0.527403	69.7255
KEGG_PATHWAY	hsa04668:TNF signaling pathway	6	1.9802	0.0933627	CCL20, SOCS3, MMP9, IL1B, CREB5, SELE	156	107	6879	2.47268	1	0.943586	69.963
GOTERM_MF_DIRECT	GO:0034711~inhibin binding	2	0.660066	0.0816212	ACVR1B, INHBA	286	5	16881	23.6098	1	0.817847	70.4501
GOTERM_MF_DIRECT	GO:0008097~5S rRNA binding	2	0.660066	0.0816212	RPL3, RPL5	286	5	16881	23.6098	1	0.817847	70.4501
GOTERM_BP_DIRECT	GO:0008652~cellular amino acid biosynthetic process	3	0.990099	0.0705785	PYCR1, OAT, CBS	284	26	16792	6.82232	1	0.870192	70.6153
GOTERM_BP_DIRECT	GO:0002053~positive regulation of mesenchymal cell proliferation	3	0.990099	0.0705785	IRS2, TGFBR2, CHRD	284	26	16792	6.82232	1	0.870192	70.6153
GOTERM_MF_DIRECT	GO:0003743~translation initiation factor activity	4	1.32013	0.0839626	EIF6, EIF3H, EIF3I, MTIF2	286	61	16881	3.87046	1	0.814334	71.5106
GOTERM_BP_DIRECT	GO:0042476~odontogenesis	3	0.990099	0.0754029	INHBA, TUFT1, AQP1	284	27	16792	6.56964	1	0.883419	73.0659
GOTERM_BP_DIRECT	GO:0035987~endodermal cell differentiation	3	0.990099	0.0754029	INHBA, LAMB3, MMP9	284	27	16792	6.56964	1	0.883419	73.0659
GOTERM_BP_DIRECT	GO:0010628~positive regulation of gene expression	9	2.9703	0.0760442	INHBA, ID1, RGCC, IL1B, CNN2, PRDM1, RIMS2, RPS3, MT3	284	262	16792	2.03107	1	0.881333	73.3768
GOTERM_BP_DIRECT	GO:0007204~positive regulation of cytosolic calcium ion concentration	6	1.9802	0.0764836	CCKAR, CYSLTR1, FPR1, BDKRB2, ADCYAP1, F2R	284	134	16792	2.64747	1	0.878582	73.5879
GOTERM_BP_DIRECT	GO:2000352~negative regulation of endothelial cell apoptotic process	3	0.990099	0.080329	SERPINE1, IL11, SCG2	284	28	16792	6.33501	1	0.887265	75.369
GOTERM_BP_DIRECT	GO:0090200~positive regulation of release of cytochrome c from mitochondria	3	0.990099	0.080329	MFF, APOPT1, MMP9	284	28	16792	6.33501	1	0.887265	75.369
GOTERM_BP_DIRECT	GO:0055129~L-proline biosynthetic process	2	0.660066	0.0814828	PYCR1, OAT	284	5	16792	23.6507	1	0.886925	75.881
GOTERM_BP_DIRECT	GO:0046541~saliva secretion	2	0.660066	0.0814828	CHRM3, CHRM1	284	5	16792	23.6507	1	0.886925	75.881
GOTERM_BP_DIRECT	GO:0001887~selenium compound metabolic process	2	0.660066	0.0814828	SEPHS2, MAT1A	284	5	16792	23.6507	1	0.886925	75.881
GOTERM_MF_DIRECT	GO:0045545~syndecan binding	2	0.660066	0.0971307	SDCBP, CHRD	286	6	16881	19.6748	1	0.848376	76.8448
GOTERM_MF_DIRECT	GO:0004004~ATP-dependent RNA helicase activity	4	1.32013	0.0971464	DDX56, DDX49, DDX24, DDX54	286	65	16881	3.63228	1	0.837454	76.8506
GOTERM_BP_DIRECT	GO:0051973~positive regulation of telomerase activity	3	0.990099	0.0853519	CCT4, DKC1, GREM1	284	29	16792	6.11656	1	0.894773	77.5257
GOTERM_BP_DIRECT	GO:0001937~negative regulation of endothelial cell proliferation	3	0.990099	0.0853519	AIMP1, RGCC, SCG2	284	29	16792	6.11656	1	0.894773	77.5257
GOTERM_BP_DIRECT	GO:0060395~SMAD protein signal transduction	4	1.32013	0.0868298	INHBB, INHBA, GDF6, GDF11	284	62	16792	3.81463	1	0.895298	78.1257
GOTERM_BP_DIRECT	GO:0016525~negative regulation of angiogenesis	4	1.32013	0.0868298	STAB1, RGCC, NPR1, SEMA4A	284	62	16792	3.81463	1	0.895298	78.1257
GOTERM_BP_DIRECT	GO:0009611~response to wounding	4	1.32013	0.0900896	VWF, AIMP1, ITGB4, F2R	284	63	16792	3.75408	1	0.900678	79.3962
GOTERM_BP_DIRECT	GO:0008283~cell proliferation	11	3.63036	0.0912356	RPS27, IRS2, DKC1, CHRM3, CHRM1, GAB1, RPL23A, EMP2, MRM2, MT3, CYR61	284	366	16792	1.77703	1	0.900218	79.8262
GOTERM_BP_DIRECT	GO:0045765~regulation of angiogenesis	3	0.990099	0.0956696	ID1, TNFRSF12A, EMP2	284	31	16792	5.72194	1	0.908043	81.4115
GOTERM_BP_DIRECT	GO:0010594~regulation of endothelial cell migration	2	0.660066	0.0969675	EMP2, SEMA4A	284	6	16792	19.7089	1	0.907904	81.8528
GOTERM_BP_DIRECT	GO:0042256~mature ribosome assembly	2	0.660066	0.0969675	EIF6, C1QBP	284	6	16792	19.7089	1	0.907904	81.8528
GOTERM_BP_DIRECT	GO:0046881~positive regulation of follicle-stimulating hormone secretion	2	0.660066	0.0969675	INHBB, INHBA	284	6	16792	19.7089	1	0.907904	81.8528
GOTERM_BP_DIRECT	GO:0033119~negative regulation of RNA splicing	2	0.660066	0.0969675	RPS26, RPS13	284	6	16792	19.7089	1	0.907904	81.8528

## Sheet: Protein vs Cellulose down
Category	Term	Count	%	PValue	Genes	List Total	Pop Hits	Pop Total	Fold Enrichment	Bonferroni	Benjamini	FDR
UP_KEYWORDS	Phosphoprotein	125	58.1395	8.55418e-08	PVR, FAM110C, CBX4, ITSN2, FOXO3, CDCA7, SULT1A1, ANKRD50, COL4A3BP, PDE4A, BPNT1, TFPT, CSNK1G2, STK24, YY1, EFNB2, ZHX1, FAM192A, ZHX3, PDE4D, TRIM35, RASGRF2, NAV1, ARRB1, RAB17, VAMP5, SEPT6, MAP7D3, BLK, SOX5, ABCA2, AFAP1L2, SOX6, DAAM2, PXN, LLGL2, SLC11A2, WAPL, FAM102B, NDRG1, DYRK3, SKIL, TCF25, FGD6, VAV3, SCD, MYO1D, KLF11, ATP11B, NR4A1, CDC20, ATP11C, KCNK1, ENGASE, FNIP1, PTPN11, D…	215	8246	20581	1.45109	2.02732e-05	2.02732e-05	0.000110193
UP_KEYWORDS	Alternative splicing	146	67.907	8.46808e-07	PVR, CBX4, ZNF827, ITSN2, FOXO3, IGHM, TRIM16L, MEDAG, CDCA7, SLC25A25, GCOM1, SULT1A1, ANKRD50, COL4A3BP, SEMA7A, PDE4A, BPNT1, GJD3, STK24, ZHX1, ZHX3, PDE4D, CD38, TRIM35, TMEM135, NAV1, ARRB1, IGSF3, RAB17, KDSR, SEPT6, TRIM39, MAP7D3, SOX5, AFAP1L2, ABCA2, SOX6, MYT1, DAZAP2, DAAM2, ABI3BP, TK2, PXN, LLGL2, SLC11A2, SLC11A1, WAPL, TRIM66, FAM102B, DYRK3, NDRG1, SKIL, PPP2R2C, FGD6, UNKL, MGA…	215	10587	20581	1.3201	0.000200674	0.000100342	0.00109083
UP_KEYWORDS	Ubl conjugation	38	17.6744	1.43891e-05	ZBTB10, CPEB3, BLK, CBX4, ZNF827, NFKB1, CTCF, SOX6, FOXO3, DAZAP2, STUB1, HIC1, SLC11A2, CHD9, PDE4A, BCL11A, SKIL, USP15, UNKL, ZBTB7A, NACC1, DNM1L, EGR2, YY1, ZHX1, PDE4D, CDC20, TRIM24, KCNK1, NCOA2, RASGRF2, CXCL14, ARRB1, CCND2, SP3, SCN8A, CLOCK, TRIM39	215	1705	20581	2.13347	0.00340444	0.0011361	0.0185342
GOTERM_BP_DIRECT	GO:0044344~cellular response to fibroblast growth factor stimulus	6	2.7907	2.42979e-05	EGR3, HYAL2, CCL2, CXCL8, NR4A1, TBX1	199	30	16792	16.8764	0.0318706	0.0318706	0.0397879
UP_KEYWORDS	Cytoplasm	77	35.814	3.93951e-05	CPEB3, TOLLIP, FAM110C, NFKB1, ITSN2, FOXO3, TRIM16L, LSM14A, MEDAG, CDCA7, GCOM1, SLK, PDE4A, COL4A3BP, SULT1A1, TUBB6, FAM83H, USP15, PPP1R14A, ARHGEF1, CSNK1G2, CCDC88C, STK24, INPPL1, IQCJ-SCHIP1, PDE4D, LPIN2, GTSF1, SH2D3C, TRIM35, EML1, RASGRF2, NAV1, ARRB1, CCND2, CLIC5, SEPT6, KPNA3, AKR1D1, CLOCK, FBXL3, MAP7D3, TRIM39, ARL4A, PHLPP1, SNX16, ARHGAP35, AFAP1L2, WTIP, CYTH3, DAZAP2, STUB1…	215	4816	20581	1.5305	0.00929337	0.00233148	0.050736
GOTERM_BP_DIRECT	GO:0000122~negative regulation of transcription from RNA polymerase II promoter	22	10.2326	0.000123647	ZBTB7A, TNF, CPEB3, YY1, KLF11, ZHX1, CBX4, ZHX3, NFIX, ARHGAP35, NFKB1, CTCF, SOX6, FOXO3, FNIP1, HIC1, HES1, NCOA2, SP3, BCL11A, SKIL, TCF25	199	720	16792	2.57834	0.151964	0.0791113	0.202318
UP_KEYWORDS	Repressor	18	8.37209	0.00016159	ZBTB7A, NACC1, CPEB3, YY1, KLF11, ZHX1, CBX4, ZHX3, ARHGAP35, CTCF, WTIP, TRIM24, HIC1, LSM14A, HES1, SP3, BCL11A, TCF25	215	592	20581	2.91058	0.0375758	0.00763073	0.207957
GOTERM_CC_DIRECT	GO:0005886~plasma membrane	70	32.5581	0.000344281	PVR, ACOX1, GNA15, KCNK18, ATP10D, MFSD2A, IGHM, CXADR, SLC26A2, ACVR1C, CHIC2, SLC24A3, SEMA7A, ANO9, RECK, HYAL2, TRPM6, ARHGEF1, INPPL1, EFNB2, RFTN1, SLC9A3R2, CD38, RASGRF2, GNAQ, GNB1, ARRB1, IGSF3, RAB17, VAMP5, SORT1, SEMA4B, EFNA5, AOC3, ARL4A, PHLPP1, TNF, SLC39A10, ARHGAP35, AFAP1L2, CYTH3, STUB1, PXN, LLGL2, PLPP2, SLC11A2, SLC11A1, CHD9, EXOC6, NDRG1, VMP1, TMPRSS2, VAV3, BAIAP2L1, A…	210	4121	18224	1.47408	0.0777326	0.0777326	0.441995
GOTERM_BP_DIRECT	GO:0043547~positive regulation of GTPase activity	18	8.37209	0.000391422	CCL2, ARHGEF1, VAV3, DNM1L, ARHGEF19, ARHGAP35, CYTH3, ITSN2, FNIP1, LLGL2, DENND1B, CCL11, SH2D3C, RASGRF2, GNAQ, ARRB1, RASA3, FGD6	199	565	16792	2.68827	0.406589	0.159666	0.639149
GOTERM_CC_DIRECT	GO:0005737~cytoplasm	83	38.6047	0.000602476	PVR, CPEB3, TOLLIP, FAM110C, CPEB4, MFSD2A, NFKB1, ITSN2, MMP28, FOXO3, CXADR, TRIM16L, LSM14A, MEDAG, WISP1, CDCA7, SLK, TUBB6, FAM83H, BPNT1, USP15, PPP1R14A, HYAL2, EGR2, ARHGEF1, LPGAT1, TFPT, CSNK1G2, CCDC88C, INPPL1, STK24, YY1, IQCJ-SCHIP1, RFTN1, GTSF1, HES1, SH2D3C, TRIM35, NCOA2, GNAQ, DACT2, NAV1, ARRB1, CLIC5, CAPN14, INPP4B, KPNA3, CLOCK, MAP7D3, AOC3, ARL4A, ARHGAP35, AFAP1L2, DAZAP…	210	5222	18224	1.37932	0.132053	0.0683632	0.772286
KEGG_PATHWAY	hsa04062:Chemokine signaling pathway	10	4.65116	0.000864899	CCL11, VAV3, CCL2, CXCL14, GNB1, ARRB1, CXCL8, NFKB1, FOXO3, PXN	94	186	6879	3.93445	0.150865	0.150865	1.06873
GOTERM_BP_DIRECT	GO:0030593~neutrophil chemotaxis	6	2.7907	0.0010813	CCL11, VAV3, CCL2, CXCL8, PDE4D, CXADR	199	66	16792	7.67108	0.763582	0.302699	1.75632
UP_KEYWORDS	Isopeptide bond	24	11.1628	0.00167205	ZBTB7A, NACC1, DNM1L, ZBTB10, YY1, ZHX1, ZNF827, CBX4, PDE4D, CTCF, CDC20, SOX6, TRIM24, KCNK1, STUB1, HIC1, CHD9, NCOA2, PDE4A, SP3, BCL11A, TUBB6, SKIL, CLOCK	215	1132	20581	2.02952	0.327401	0.0639638	2.13262
GOTERM_CC_DIRECT	GO:0055037~recycling endosome	7	3.25581	0.0016866	SLC11A2, TNF, RAB17, ATP11B, ATP11C, FIG4, KCNK1	210	110	18224	5.52242	0.327454	0.123859	2.14813
GOTERM_BP_DIRECT	GO:0071347~cellular response to interleukin-1	6	2.7907	0.0015024	CCL11, HYAL2, CCL2, YY1, CXCL8, NFKB1	199	71	16792	7.13087	0.865233	0.330243	2.43242
GOTERM_MF_DIRECT	GO:0001078~transcriptional repressor activity, RNA polymerase II core promoter proximal region sequence-specific binding	7	3.25581	0.00182521	HES1, ZBTB7A, SP3, YY1, BCL11A, CTCF, SKIL	196	111	16881	5.43147	0.562891	0.562891	2.56088
GOTERM_MF_DIRECT	GO:0005089~Rho guanyl-nucleotide exchange factor activity	6	2.7907	0.00196985	VAV3, ARHGEF1, RASGRF2, ARHGEF19, ITSN2, FGD6	196	77	16881	6.71124	0.590666	0.360208	2.7612
UP_KEYWORDS	Hydrolase	31	14.4186	0.00231907	PHLPP1, SGPP1, ATL1, PRSS1, ATP10D, MMP28, PLPP2, CHD9, DDHD1, PDE4A, USP15, BPNT1, TMPRSS2, HYAL2, DNM1L, NUDT19, INPPL1, ATP11B, PDE4D, ATP11C, FIG4, ENGASE, LPIN2, PTPN11, CD38, GBA2, BAAT, PTP4A3, CAPN14, USP46, INPP4B	215	1671	20581	1.77588	0.423199	0.0755981	2.94656
KEGG_PATHWAY	hsa05142:Chagas disease (American trypanosomiasis)	7	3.25581	0.00272121	GNA15, TNF, CCL2, GNAQ, CXCL8, NFKB1, PPP2R2C	94	104	6879	4.92563	0.402505	0.227022	3.32714
GOTERM_BP_DIRECT	GO:0030148~sphingolipid biosynthetic process	5	2.32558	0.00243296	CSNK1G2, SGPP1, COL4A3BP, KDSR, PLPP2	199	48	16792	8.78978	0.961113	0.41794	3.91105
UP_KEYWORDS	Lipid transport	6	2.7907	0.00329656	COL4A3BP, ATP11B, MFSD2A, ATP10D, ATP11C, ANO9	215	96	20581	5.98285	0.542773	0.0931896	4.16437
GOTERM_BP_DIRECT	GO:0035023~regulation of Rho protein signal transduction	6	2.7907	0.00268972	VAV3, ARHGEF1, RASGRF2, ARHGEF19, ITSN2, FGD6	199	81	16792	6.25051	0.972408	0.401237	4.3153
GOTERM_CC_DIRECT	GO:0005829~cytosol	55	25.5814	0.00361282	TOLLIP, NFKB1, FOXO3, PDE4A, SULT1A1, COL4A3BP, BPNT1, PPP1R14A, HYAL2, ARHGEF1, CSNK1G2, STK24, INPPL1, PDE4D, LPIN2, DOK2, EML1, RASGRF2, ARRB1, CCND2, GNB1, SORT1, INPP4B, KPNA3, AKR1D1, TRIM39, FBXL3, PHLPP1, SNX16, ARHGAP35, CYTH3, STUB1, PXN, WAPL, DDHD1, EXOC6, NDRG1, UCK2, RASA3, PPP2R2C, UNKL, DNM1L, VAV3, BAIAP2L1, MYO1D, CDC20, TRIM24, ENGASE, MSRB2, DENND1B, PTPN11, ADI1, BAAT, SRMS, …	210	3315	18224	1.4398	0.572821	0.191551	4.54937
GOTERM_MF_DIRECT	GO:0044212~transcription regulatory region DNA binding	9	4.18605	0.00338511	TNF, EGR2, ARRB1, YY1, KLF11, CBX4, NFKB1, CTCF, SOX6	196	213	16881	3.63919	0.784772	0.400715	4.70107
GOTERM_BP_DIRECT	GO:0050773~regulation of dendrite development	3	1.39535	0.00369658	BCL11A, RAB17, CDC20	199	8	16792	31.6432	0.992822	0.460484	5.88522
UP_KEYWORDS	Guanine-nucleotide releasing factor	7	3.25581	0.0047258	VAV3, ARHGEF1, RASGRF2, ARHGEF19, CYTH3, FGD6, DENND1B	215	149	20581	4.49717	0.67459	0.117275	5.91965
GOTERM_BP_DIRECT	GO:0050853~B cell receptor signaling pathway	5	2.32558	0.00374347	CD38, VAV3, BLK, RFTN1, IGHM	199	54	16792	7.81314	0.993258	0.426209	5.95774
GOTERM_BP_DIRECT	GO:0007029~endoplasmic reticulum organization	4	1.86047	0.00383413	DNM1L, ATL1, COL4A3BP, VMP1	199	27	16792	12.501	0.994028	0.400747	6.0978
UP_KEYWORDS	SH2 domain	6	2.7907	0.00544091	SH2D3C, VAV3, INPPL1, BLK, SRMS, PTPN11	215	108	20581	5.31809	0.725558	0.121291	6.78671
UP_KEYWORDS	Metal-binding	54	25.1163	0.00548757	PHLPP1, GNA15, ZBTB10, PRSS1, ZNF827, CTCF, ATP10D, ITSN2, WTIP, MMP28, MYT1, PXN, ACVR1C, HIC1, TRIM66, ZNF512B, SLC25A25, PDE4A, BCL11A, DYRK3, KDM3B, RNF148, RASA3, BPNT1, FGD6, UNKL, MGAT4B, ZBTB7A, EGR3, TRPM6, EGR2, NUDT19, VAV3, STK24, YY1, SCD, KLF11, ZHX1, ATP11B, NR4A1, ZHX3, PDE4D, ATP11C, TRIM24, RNF223, MSRB2, GTSF1, ADI1, TRIM35, GNAQ, SP3, CAPN14, TRIM39, AOC3	215	3640	20581	1.4201	0.728593	0.111799	6.84303
GOTERM_MF_DIRECT	GO:0005096~GTPase activator activity	10	4.65116	0.0052666	VAV3, ARHGEF1, DNM1L, GNAQ, ARRB1, GRTP1, ARHGEF19, ARHGAP35, RASA3, LLGL2	196	279	16881	3.08701	0.90856	0.4501	7.22432
UP_KEYWORDS	Transcription regulation	38	17.6744	0.00584131	ZBTB10, CBX4, SOX5, ZNF827, NFIX, ARHGAP35, NFKB1, CTCF, WTIP, SOX6, FOXO3, MYT1, HIC1, CHD9, CDCA7, ZNF512B, BCL11A, KDM3B, TCF25, ZBTB7A, NACC1, EGR3, EGR2, TFPT, YY1, ZHX1, KLF11, AFF4, NR4A1, ZHX3, TBX1, TRIM24, LPIN2, HES1, NCOA2, ARRB1, SP3, CLOCK	215	2332	20581	1.55985	0.750538	0.109261	7.26897
GOTERM_BP_DIRECT	GO:0060586~multicellular organismal iron ion homeostasis	3	1.39535	0.00471596	SLC11A2, SLC11A1, HYAL2	199	9	16792	28.1273	0.998166	0.436079	7.45
UP_KEYWORDS	Cell membrane	48	22.3256	0.00684141	PVR, PHLPP1, TNF, CPEB3, BLK, CPEB4, KCNK18, ARHGAP35, MFSD2A, ATP10D, CYTH3, IGHM, CXADR, SLC11A2, CHIC2, GCOM1, PDE4A, SEMA7A, NDRG1, VMP1, RASA3, ANO9, RECK, TMPRSS2, TRPM6, HYAL2, GJD3, PDE4D, ATP11C, KCNK1, RFTN1, SLC9A3R2, ADI1, LAMP2, RASGRF2, PTP4A3, ARRB1, CD59, CD58, SLC6A6, VAMP5, SORT1, EFNA5, SCN8A, PERP, ATP6V0A2, ARL4A, AOC3	215	3175	20581	1.44719	0.803479	0.117638	8.46349
GOTERM_BP_DIRECT	GO:0046677~response to antibiotic	4	1.86047	0.00622729	HYAL2, CCL2, SKIL, AOC3	199	32	16792	10.5477	0.999758	0.500382	9.72503
UP_KEYWORDS	Coiled coil	46	21.3953	0.00803146	ATL1, SNX16, SOX5, AFAP1L2, CYTH3, SOX6, ITSN2, STUB1, DAAM2, WAPL, TRIM66, CHIC2, SLK, GCOM1, COL4A3BP, BCL11A, SKIL, FGL1, UNKL, MGAT4B, ARHGEF1, CCDC88C, BAIAP2L1, STK24, IQCJ-SCHIP1, FAM192A, ZHX3, TRIM24, ATP11C, MPHOSPH9, TRIM35, EML1, NCOA2, RASGRF2, NAV1, DACT2, GNAQ, GNB1, VAMP5, INPP4B, SCN8A, SEPT6, CLOCK, ATP6V0A2, TRIM39, MAP7D3	215	3036	20581	1.45039	0.852089	0.127602	9.8664
GOTERM_BP_DIRECT	GO:0045892~negative regulation of transcription, DNA-templated	14	6.51163	0.00636345	ZBTB7A, NACC1, TNF, KLF11, ZHX1, CBX4, ZHX3, CTCF, ARHGAP35, TRIM24, HES1, CD38, SP3, CLOCK	199	499	16792	2.36743	0.999798	0.480342	9.9274
GOTERM_MF_DIRECT	GO:0005102~receptor binding	11	5.11628	0.00808231	PVR, ACOX1, BAAT, CCL2, NUDT19, BLK, CD58, TRIM24, CXADR, SLC9A3R2, SRMS	196	353	16881	2.68386	0.97468	0.520606	10.8847
UP_KEYWORDS	Transcription	38	17.6744	0.00904067	ZBTB10, CBX4, SOX5, ZNF827, NFIX, ARHGAP35, NFKB1, CTCF, WTIP, SOX6, FOXO3, MYT1, HIC1, CHD9, CDCA7, ZNF512B, BCL11A, KDM3B, TCF25, ZBTB7A, NACC1, EGR3, EGR2, TFPT, YY1, ZHX1, KLF11, AFF4, NR4A1, ZHX3, TBX1, TRIM24, LPIN2, HES1, NCOA2, ARRB1, SP3, CLOCK	215	2398	20581	1.51692	0.883793	0.133672	11.0405
GOTERM_CC_DIRECT	GO:0009986~cell surface	14	6.51163	0.00993896	PVR, HYAL2, TNF, GJD3, CXADR, IGHM, SLC11A2, CD38, CD59, CD58, IGSF3, VAMP5, SORT1, AOC3	210	542	18224	2.24157	0.904377	0.374665	12.0585
UP_KEYWORDS	Differentiation	15	6.97674	0.0102118	ZBTB7A, YY1, ZHX1, EFNB2, ZHX3, CDC20, ITSN2, MYT1, GTSF1, NAV1, SEMA7A, VAMP5, SORT1, SEMA4B, EFNA5	215	667	20581	2.15275	0.912196	0.141047	12.3854
GOTERM_MF_DIRECT	GO:0003714~transcription corepressor activity	8	3.72093	0.00935892	YY1, ZHX1, CBX4, ZHX3, ARHGAP35, CTCF, WTIP, SKIL	196	203	16881	3.39419	0.985871	0.508319	12.4996
GOTERM_MF_DIRECT	GO:0004012~phospholipid-translocating ATPase activity	3	1.39535	0.0110263	ATP11B, ATP10D, ATP11C	196	14	16881	18.4559	0.993413	0.512041	14.5679
UP_KEYWORDS	Endosome	12	5.5814	0.0122205	SLC11A2, LAMP2, PTP4A3, ANKRD50, SNX16, RAB17, ATP11B, SORT1, ABCA2, FIG4, KCNK1, ATP6V0A2	215	481	20581	2.38816	0.945747	0.157531	14.6485
GOTERM_BP_DIRECT	GO:0007165~signal transduction	24	11.1628	0.0100451	CCL2, CSNK1G2, TOLLIP, STK24, CXCL8, NR4A1, NFKB1, PDE4D, PXN, PLPP2, CCL11, CD38, DOK2, WISP1, CXCL14, ARRB1, GNB1, COL4A3BP, PDE4A, BCL11A, INPP4B, RASA3, CLOCK, IGFBP5	199	1161	16792	1.74433	0.999999	0.617593	15.2404
BIOCARTA	h_cxcr4Pathway:CXCR4 Signaling Pathway	4	1.86047	0.0146853	GNAQ, GNB1, NFKB1, PXN	37	24	1625	7.31982	0.820238	0.820238	15.5309
GOTERM_CC_DIRECT	GO:0005765~lysosomal membrane	9	4.18605	0.0139789	SLC11A2, LAMP2, GNAQ, GNB1, ARRB1, SORT1, ABCA2, ATP11C, ATP6V0A2	210	274	18224	2.85047	0.963419	0.423841	16.5648
UP_KEYWORDS	GPI-anchor	6	2.7907	0.014346	RECK, HYAL2, CD59, SEMA7A, CD58, EFNA5	215	137	20581	4.19236	0.967439	0.173254	16.9843
GOTERM_MF_DIRECT	GO:0046332~SMAD binding	4	1.86047	0.0133462	YY1, SKIL, USP15, STUB1	196	43	16881	8.01187	0.997727	0.532716	17.37
GOTERM_BP_DIRECT	GO:0030168~platelet activation	6	2.7907	0.0117046	GNA15, VAV3, GNAQ, GNB1, ARRB1, PTPN11	199	115	16792	4.40253	1	0.648759	17.5377
BIOCARTA	h_vipPathway:Neuropeptides VIP and PACAP inhibit the apoptosis of activated T cells	4	1.86047	0.0183005	EGR3, EGR2, GNAQ, NFKB1	37	26	1625	6.75676	0.882641	0.657424	19
GOTERM_MF_DIRECT	GO:0005515~protein binding	118	54.8837	0.0149056	PVR, FAM110C, CBX4, ITSN2, FOXO3, IGHM, CHIC2, COL4A3BP, SULT1A1, ANKRD50, SEMA7A, PDE4A, RECK, GJD3, TFPT, CSNK1G2, STK24, YY1, EFNB2, ZHX1, FAM192A, ZHX3, PDE4D, HES1, ARRB1, RAB17, VAMP5, SEPT6, FBXL3, TRIM39, BLK, SOX5, SOX6, DAZAP2, PXN, LLGL2, SLC11A2, WAPL, NDRG1, SKIL, TCF25, PPP2R2C, UNKL, VAV3, KLF11, ATP11B, NR4A1, CDC20, ATP11C, FNIP1, PTPN11, LAMP2, BAAT, ABCG5, CXCL14, CD59, CD58, S…	196	8785	16881	1.15686	0.99889	0.530411	19.2054
GOTERM_MF_DIRECT	GO:0008013~beta-catenin binding	5	2.32558	0.0150029	DACT2, FOXO3, CXADR, SLC9A3R2, PXN	196	82	16881	5.25168	0.998938	0.495801	19.3187
GOTERM_BP_DIRECT	GO:0002042~cell migration involved in sprouting angiogenesis	3	1.39535	0.0131305	EGR3, EFNB2, NR4A1	199	15	16792	16.8764	1	0.667522	19.4649
BIOCARTA	h_freePathway:Free Radical Induced Apoptosis	3	1.39535	0.0192091	TNF, CXCL8, NFKB1	37	10	1625	13.1757	0.894594	0.527624	19.8513
GOTERM_MF_DIRECT	GO:0003700~transcription factor activity, sequence-specific DNA binding	20	9.30233	0.0156606	EGR3, EGR2, YY1, KLF11, ZHX1, AFF4, SOX5, ZHX3, NFIX, NFKB1, CTCF, TBX1, FOXO3, SOX6, MYT1, MSRB2, HIC1, HES1, TCF25, CLOCK	196	961	16881	1.79246	0.999215	0.477973	20.0803
GOTERM_BP_DIRECT	GO:0046718~viral entry into host cell	5	2.32558	0.0147869	PVR, HYAL2, EFNB2, KPNA3, CXADR	199	80	16792	5.27387	1	0.689051	21.6504
GOTERM_CC_DIRECT	GO:0000785~chromatin	5	2.32558	0.0192543	WAPL, CCND2, ARRB1, KDM3B, HIC1	210	89	18224	4.87533	0.989631	0.479362	22.1286
GOTERM_MF_DIRECT	GO:0008009~chemokine activity	4	1.86047	0.0189492	CCL11, CCL2, CXCL14, CXCL8	196	49	16881	7.03082	0.999828	0.514315	23.7893
GOTERM_BP_DIRECT	GO:0001934~positive regulation of protein phosphorylation	6	2.7907	0.0173341	TNF, CCND2, ARRB1, EFNA5, TBX1, FNIP1	199	127	16792	3.98655	1	0.726086	24.9029
KEGG_PATHWAY	hsa04142:Lysosome	6	2.7907	0.0235946	SLC11A2, SLC11A1, LAMP2, SORT1, ABCA2, ATP6V0A2	94	121	6879	3.6288	0.989033	0.777822	25.6588
GOTERM_BP_DIRECT	GO:0016311~dephosphorylation	5	2.32558	0.0188089	SGPP1, INPP4B, FIG4, LPIN2, BPNT1	199	86	16792	4.90592	1	0.736093	26.7277
KEGG_PATHWAY	hsa00600:Sphingolipid metabolism	4	1.86047	0.0252727	GBA2, SGPP1, KDSR, PLPP2	94	47	6879	6.22816	0.992077	0.701648	27.2299
UP_KEYWORDS	Apoptosis	12	5.5814	0.025001	PHLPP1, TRIM35, CDCA7, SLK, TFPT, STK24, KLF11, NFKB1, FOXO3, PERP, TRIM39, ACVR1C	215	536	20581	2.14311	0.997523	0.270809	27.8304
GOTERM_MF_DIRECT	GO:0046915~transition metal ion transmembrane transporter activity	2	0.930233	0.0229701	SLC11A2, SLC11A1	196	2	16881	86.1276	0.999973	0.555034	28.107
GOTERM_CC_DIRECT	GO:0031362~anchored component of external side of plasma membrane	3	1.39535	0.0260081	HYAL2, CD59, EFNA5	210	22	18224	11.8338	0.997956	0.53888	28.7522
GOTERM_CC_DIRECT	GO:0031902~late endosome membrane	5	2.32558	0.0289927	SLC11A2, SLC11A1, LAMP2, SNX16, FIG4	210	101	18224	4.29609	0.999006	0.536163	31.5103
GOTERM_MF_DIRECT	GO:0005070~SH3/SH2 adaptor activity	4	1.86047	0.0268945	SH2D3C, VAV3, ITSN2, PTPN11	196	56	16881	6.15197	0.999996	0.586106	32.1006
UP_KEYWORDS	Zinc-finger	28	13.0233	0.0304166	ZBTB10, ZNF827, CTCF, MYT1, HIC1, TRIM66, ZNF512B, BCL11A, KDM3B, RNF148, RASA3, FGD6, UNKL, ZBTB7A, EGR3, VAV3, EGR2, YY1, KLF11, ZHX1, NR4A1, ZHX3, TRIM24, RNF223, GTSF1, TRIM35, SP3, TRIM39	215	1781	20581	1.50495	0.999338	0.30652	32.8273
UP_KEYWORDS	Nucleotide-binding	28	13.0233	0.0317397	GNA15, ATL1, BLK, ABCA2, ATP10D, TK2, ACVR1C, CHD9, SLK, TUBB6, DYRK3, UCK2, IP6K2, TRPM6, DNM1L, CSNK1G2, STK24, MYO1D, ATP11B, ATP11C, ABCG5, TTLL10, GNAQ, RAB17, SCN8A, SEPT6, SRMS, ARL4A	215	1788	20581	1.49906	0.999521	0.305118	33.9985
UP_KEYWORDS	Lipoprotein	16	7.44186	0.0331237	RECK, HYAL2, TNF, BLK, NFKB1, CXADR, RFTN1, CHIC2, GNAQ, PTP4A3, SEMA7A, CD59, CD58, RAB17, EFNA5, ARL4A	215	852	20581	1.79766	0.999659	0.304328	35.2035
GOTERM_BP_DIRECT	GO:0043065~positive regulation of apoptotic process	9	4.18605	0.0261768	TRIM35, TNF, VAV3, DNM1L, RASGRF2, KLF11, NR4A1, FOXO3, IP6K2	199	300	16792	2.53146	1	0.829313	35.2371
UP_KEYWORDS	Neurodegeneration	8	3.72093	0.0339767	GBA2, DDHD1, EGR2, CCDC88C, ATL1, NDRG1, FIG4, STUB1	215	293	20581	2.61367	0.999723	0.299663	35.9361
GOTERM_BP_DIRECT	GO:0045332~phospholipid translocation	3	1.39535	0.0273725	ATP11B, ATP10D, ATP11C	199	22	16792	11.5066	1	0.828252	36.5273
BBID	18.Cytokine_astocytes	3	1.39535	0.0485109	TNF, CCL2, CXCL8	10	16	388	7.275	0.863179	0.863179	36.5523
KEGG_PATHWAY	hsa01040:Biosynthesis of unsaturated fatty acids	3	1.39535	0.0380557	ACOX1, BAAT, SCD	94	23	6879	9.54533	0.999346	0.769289	38.2326
UP_KEYWORDS	Transport	30	13.9535	0.0369221	TTC26, SLC39A10, SNX16, KCNK18, ABCA2, ATP10D, MFSD2A, SLC26A2, SLC11A2, SLC11A1, SLC25A25, SLC24A3, ANKRD50, COL4A3BP, EXOC6, ANO9, TRPM6, ATP11B, ATP11C, KCNK1, DENND1B, ABCG5, ARRB1, CLIC5, RAB17, SLC6A6, SORT1, SCN8A, KPNA3, ATP6V0A2	215	1978	20581	1.45185	0.999866	0.310306	38.4072
BIOCARTA	h_myosinPathway:PKC-catalyzed phosphorylation of inhibitory phosphoprotein of myosin phosphatase	3	1.39535	0.0418176	ARHGEF1, GNAQ, GNB1	37	15	1625	8.78378	0.992953	0.710268	38.575
GOTERM_BP_DIRECT	GO:0009617~response to bacterium	3	1.39535	0.0297506	SLC11A1, CCL2, BAIAP2L1	199	23	16792	11.0063	1	0.839582	39.0217
GOTERM_MF_DIRECT	GO:0005384~manganese ion transmembrane transporter activity	2	0.930233	0.0342576	SLC11A2, SLC11A1	196	3	16881	57.4184	1	0.651011	39.043
UP_KEYWORDS	Lipid metabolism	10	4.65116	0.0378243	GBA2, ACOX1, DDHD1, BAAT, LPGAT1, SULT1A1, SCD, KDSR, LPIN2, AKR1D1	215	433	20581	2.21075	0.999893	0.306172	39.1463
KEGG_PATHWAY	hsa04621:NOD-like receptor signaling pathway	4	1.86047	0.0396334	TNF, CCL2, CXCL8, NFKB1	94	56	6879	5.2272	0.999521	0.720252	39.4789
GOTERM_BP_DIRECT	GO:0007422~peripheral nervous system development	3	1.39535	0.0322077	EGR3, EGR2, SCN8A	199	24	16792	10.5477	1	0.850037	41.5022
GOTERM_MF_DIRECT	GO:0045499~chemorepellent activity	3	1.39535	0.0385674	SEMA7A, SEMA4B, EFNA5	196	27	16881	9.56973	1	0.67161	42.7942
GOTERM_CC_DIRECT	GO:0031234~extrinsic component of cytoplasmic side of plasma membrane	4	1.86047	0.0432689	GCOM1, BLK, CYTH3, SRMS	210	68	18224	5.10476	0.999969	0.646359	43.3926
UP_KEYWORDS	Diabetes mellitus	4	1.86047	0.043368	CD38, INPPL1, BLK, KLF11	215	75	20581	5.10536	0.999973	0.332452	43.5115
UP_KEYWORDS	Activator	13	6.04651	0.044075	EGR2, CPEB3, YY1, KLF11, SOX5, NFIX, CTCF, NFKB1, FOXO3, SOX6, NCOA2, SP3, CLOCK	215	661	20581	1.88265	0.999977	0.326768	44.0469
UP_KEYWORDS	Zinc	34	15.814	0.0445362	ZBTB10, SLC39A10, ZNF827, CTCF, WTIP, MMP28, MYT1, PXN, HIC1, TRIM66, ZNF512B, BCL11A, KDM3B, RNF148, RASA3, FGD6, UNKL, ZBTB7A, TRPM6, EGR3, VAV3, EGR2, YY1, ZHX1, KLF11, NR4A1, ZHX3, TRIM24, RNF223, MSRB2, GTSF1, TRIM35, SP3, TRIM39	215	2348	20581	1.38615	0.99998	0.319971	44.3936
GOTERM_BP_DIRECT	GO:0006954~inflammatory response	10	4.65116	0.0356285	CCL11, SLC11A1, TNF, CCL2, TOLLIP, SEMA7A, CXCL8, NFKB1, AFAP1L2, AOC3	199	379	16792	2.22644	1	0.866677	44.7983
GOTERM_CC_DIRECT	GO:0005764~lysosome	7	3.25581	0.0462128	SLC11A2, SLC11A1, LAMP2, HYAL2, SNX16, ABCA2, ENGASE	210	226	18224	2.68791	0.999985	0.636077	45.5929
UP_KEYWORDS	Neurogenesis	7	3.25581	0.04692	NAV1, SEMA7A, EFNB2, SEMA4B, EFNA5, CDC20, MYT1	215	250	20581	2.68032	0.999989	0.324794	46.1545
GOTERM_CC_DIRECT	GO:0005769~early endosome	7	3.25581	0.0489096	SLC11A2, PTP4A3, SNX16, RAB17, ATP11B, SORT1, AOC3	210	229	18224	2.65269	0.999992	0.62545	47.5391
GOTERM_CC_DIRECT	GO:0016324~apical plasma membrane	8	3.72093	0.0509938	SLC11A2, TRPM6, HYAL2, ABCG5, RAB17, PDE4D, KCNK1, SLC9A3R2	210	291	18224	2.38573	0.999995	0.611765	48.9989
UP_KEYWORDS	Disease mutation	36	16.7442	0.0519024	ACOX1, ATL1, PRSS1, NFIX, MFSD2A, CTCF, STUB1, SLC26A2, TK2, SLC11A2, CDCA7, COL4A3BP, FAM83H, TRPM6, DNM1L, EGR2, CCDC88C, INPPL1, KLF11, AFF4, PDE4D, TBX1, LPIN2, FIG4, PTPN11, GBA2, LAMP2, BAAT, ABCG5, EML1, GNAQ, CCND2, GNB1, CD59, SCN8A, AKR1D1	215	2550	20581	1.35142	0.999997	0.343645	49.6701
GOTERM_CC_DIRECT	GO:0005770~late endosome	5	2.32558	0.0519838	SLC11A2, SLC11A1, LAMP2, SNX16, VAMP5	210	122	18224	3.5566	0.999996	0.591835	49.6792
GOTERM_MF_DIRECT	GO:0001618~virus receptor activity	4	1.86047	0.0472965	PVR, HYAL2, EFNB2, CXADR	196	70	16881	4.92157	1	0.725029	49.7436
GOTERM_BP_DIRECT	GO:0071356~cellular response to tumor necrosis factor	5	2.32558	0.0412454	CCL11, HYAL2, CCL2, CD58, CXCL8	199	110	16792	3.83554	1	0.894162	49.8347
GOTERM_MF_DIRECT	GO:0005085~guanyl-nucleotide exchange factor activity	5	2.32558	0.0480039	SH2D3C, VAV3, RASGRF2, FGD6, FNIP1	196	118	16881	3.64947	1	0.710053	50.2709
GOTERM_BP_DIRECT	GO:0045944~positive regulation of transcription from RNA polymerase II promoter	19	8.83721	0.0418091	HYAL2, TNF, EGR2, YY1, NR4A1, NFIX, NFKB1, CTCF, TBX1, FOXO3, SOX6, LPIN2, HES1, SLC11A1, NCOA2, ARRB1, SP3, BCL11A, CLOCK	199	981	16792	1.63431	1	0.88804	50.3156
KEGG_PATHWAY	hsa05146:Amoebiasis	5	2.32558	0.0548529	GNA15, TNF, GNAQ, CXCL8, NFKB1	94	106	6879	3.45193	0.999977	0.781986	50.3686
GOTERM_BP_DIRECT	GO:0007010~cytoskeleton organization	6	2.7907	0.0422234	CCL11, CCL2, BLK, TUBB6, WTIP, FGD6	199	161	16792	3.14467	1	0.881148	50.6663
GOTERM_BP_DIRECT	GO:0002244~hematopoietic progenitor cell differentiation	4	1.86047	0.0429998	HYAL2, EML1, DACT2, RBM47	199	66	16792	5.11406	1	0.876611	51.3172
GOTERM_CC_DIRECT	GO:0031410~cytoplasmic vesicle	7	3.25581	0.0546481	SLC11A2, HYAL2, ARRB1, MYO1D, SORT1, ABCA2, SCN8A	210	235	18224	2.58496	0.999998	0.585398	51.4684
GOTERM_CC_DIRECT	GO:0005834~heterotrimeric G-protein complex	3	1.39535	0.0547851	GNA15, GNB1, ARRB1	210	33	18224	7.88918	0.999998	0.562876	51.5588
GOTERM_CC_DIRECT	GO:0016604~nuclear body	3	1.39535	0.0547851	NACC1, TOLLIP, CBX4	210	33	18224	7.88918	0.999998	0.562876	51.5588
GOTERM_CC_DIRECT	GO:0048471~perinuclear region of cytoplasm	13	6.04651	0.0551526	SLC11A2, HYAL2, EML1, CCL2, DNM1L, SLK, TOLLIP, COL4A3BP, PDE4A, VAMP5, SORT1, NDRG1, CDC20	210	621	18224	1.81667	0.999998	0.543531	51.8006
GOTERM_BP_DIRECT	GO:0032868~response to insulin	4	1.86047	0.0446375	EGR2, INPPL1, SORT1, ACVR1C	199	67	16792	5.03773	1	0.87742	52.6639
GOTERM_BP_DIRECT	GO:0071222~cellular response to lipopolysaccharide	5	2.32558	0.0447883	TNF, CCL2, CXCL8, NFKB1, PDE4D	199	113	16792	3.73371	1	0.869455	52.7861
GOTERM_BP_DIRECT	GO:0070574~cadmium ion transmembrane transport	2	0.930233	0.0463417	SLC11A2, SLC11A1	199	4	16792	42.191	1	0.870016	54.028
GOTERM_BP_DIRECT	GO:2000741~positive regulation of mesenchymal stem cell differentiation	2	0.930233	0.0463417	SOX5, SOX6	199	4	16792	42.191	1	0.870016	54.028
KEGG_PATHWAY	hsa05120:Epithelial cell signaling in Helicobacter pylori infection	4	1.86047	0.0616823	CXCL8, NFKB1, ATP6V0A2, PTPN11	94	67	6879	4.36901	0.999994	0.777789	54.6428
GOTERM_MF_DIRECT	GO:0003924~GTPase activity	7	3.25581	0.0545824	GNA15, DNM1L, GNAQ, GNB1, ATL1, RAB17, TUBB6	196	234	16881	2.57647	1	0.737688	54.9343
GOTERM_BP_DIRECT	GO:0001938~positive regulation of endothelial cell proliferation	4	1.86047	0.048005	CCL11, EGR3, CCL2, NR4A1	199	69	16792	4.8917	1	0.871175	55.3238
UP_KEYWORDS	Chromosomal rearrangement	8	3.72093	0.0606815	CHIC2, TFPT, IGSF3, BCL11A, AFF4, KDSR, FOXO3, TRIM24	215	334	20581	2.29283	1	0.380345	55.3541
OMIM_DISEASE	600807~Asthma, susceptibility to	2	0.930233	0.0729732	CCL11, TNF	52	7	4740	26.044	0.998279	0.998279	55.6623
GOTERM_MF_DIRECT	GO:0042392~sphingosine-1-phosphate phosphatase activity	2	0.930233	0.0564447	SGPP1, PLPP2	196	5	16881	34.451	1	0.731787	56.1787
GOTERM_CC_DIRECT	GO:0016020~membrane	34	15.814	0.0641717	ACOX1, TNF, ABCA2, FOXO3, SLC26A2, PLPP2, SLC11A2, SLC11A1, PDE4A, SEMA7A, VMP1, NBEAL2, RECK, MGAT4B, DNM1L, LPGAT1, CSNK1G2, STK24, SCD, EFNB2, ATP11B, PDE4D, CD38, SH2D3C, MPHOSPH9, LAMP2, GNAQ, GNB1, CD59, CD58, SEMA4B, EFNA5, KDSR, MAP7D3	210	2200	18224	1.34116	1	0.579322	57.3955
UP_KEYWORDS	Membrane	90	41.8605	0.0663612	PVR, CPEB3, ATL1, SGPP1, CPEB4, KCNK18, ATP10D, MFSD2A, IGHM, CXADR, SLC26A2, ACVR1C, CHIC2, SLC25A25, GCOM1, SLC24A3, PDE4A, SEMA7A, RNF148, ANO9, RECK, TRPM6, HYAL2, GJD3, ARHGEF1, LPGAT1, INPPL1, STK24, EFNB2, PDE4D, RFTN1, RNF223, LPIN2, SLC9A3R2, SH2D3C, CD38, TMEM135, RASGRF2, GNAQ, CCND2, ARRB1, CLIC5, RAB17, IGSF3, VAMP5, SEMA4B, SORT1, KDSR, EFNA5, INPP4B, MGAT5, AOC3, ARL4A, PHLPP1, HS3…	215	7494	20581	1.14963	1	0.398636	58.7094
GOTERM_CC_DIRECT	GO:1990124~messenger ribonucleoprotein complex	2	0.930233	0.0668763	CPEB3, CPEB4	210	6	18224	28.927	1	0.575189	58.9527
UP_KEYWORDS	Neuropathy	4	1.86047	0.0675208	EGR2, ATL1, NDRG1, FIG4	215	90	20581	4.25447	1	0.394723	59.3651
UP_KEYWORDS	GTP-binding	8	3.72093	0.0687389	GNA15, DNM1L, GNAQ, ATL1, RAB17, TUBB6, SEPT6, ARL4A	215	343	20581	2.23267	1	0.391291	60.0437
GOTERM_BP_DIRECT	GO:0050729~positive regulation of inflammatory response	4	1.86047	0.055102	CCL11, HYAL2, CCL2, CLOCK	199	73	16792	4.62367	1	0.898679	60.4768
GOTERM_BP_DIRECT	GO:0070374~positive regulation of ERK1 and ERK2 cascade	6	2.7907	0.0565491	CCL11, TNF, CCL2, ARRB1, SEMA7A, PTPN11	199	175	16792	2.89309	1	0.897942	61.4566
GOTERM_BP_DIRECT	GO:0071421~manganese ion transmembrane transport	2	0.930233	0.0575893	SLC11A2, SLC11A1	199	5	16792	33.7528	1	0.895547	62.1467
UP_KEYWORDS	SH3 domain	6	2.7907	0.0743457	VAV3, BAIAP2L1, BLK, ARHGEF19, ITSN2, SRMS	215	215	20581	2.67141	1	0.407333	63.0341
UP_KEYWORDS	Inflammatory response	5	2.32558	0.0744023	CCL11, CCL2, TOLLIP, SEMA7A, CXCL8	215	152	20581	3.14887	1	0.3989	63.0632
GOTERM_CC_DIRECT	GO:0005654~nucleoplasm	41	19.0698	0.0745653	ACOX1, ZBTB10, FAM110C, CBX4, NFKB1, ATP10D, CTCF, SOX6, FOXO3, MYT1, CXADR, STUB1, PXN, LLGL2, HIC1, CHD9, WAPL, TRIM66, CDCA7, COL4A3BP, BCL11A, KDM3B, SKIL, IP6K2, TFPT, BAIAP2L1, STK24, ZHX1, NR4A1, ZHX3, CDC20, HES1, NCOA2, ARRB1, CCND2, SP3, CAPN14, KPNA3, CLOCK, MAP7D3, ARL4A	210	2784	18224	1.27802	1	0.597688	63.0974
GOTERM_CC_DIRECT	GO:0016023~cytoplasmic, membrane-bounded vesicle	5	2.32558	0.0745932	HYAL2, SORT1, ABCA2, SCN8A, KCNK1	210	138	18224	3.14424	1	0.580002	63.1116
KEGG_PATHWAY	hsa04071:Sphingolipid signaling pathway	5	2.32558	0.0788844	TNF, GNAQ, SGPP1, NFKB1, PPP2R2C	94	120	6879	3.0492	1	0.821928	63.9537
GOTERM_BP_DIRECT	GO:0050919~negative chemotaxis	3	1.39535	0.0606662	SEMA7A, SEMA4B, EFNA5	199	34	16792	7.44546	1	0.901467	64.1208
GOTERM_MF_DIRECT	GO:0017137~Rab GTPase binding	5	2.32558	0.069923	DNM1L, GRTP1, NDRG1, LLGL2, DENND1B	196	134	16881	3.21371	1	0.790633	64.2765
BIOCARTA	h_ccr3Pathway:CCR3 signaling in Eosinophils	3	1.39535	0.0902702	CCL11, GNAQ, GNB1	37	23	1625	5.72855	0.999983	0.88863	66.0188
BIOCARTA	h_par1pathway:Thrombin signaling and protease-activated receptors	3	1.39535	0.0902702	ARHGEF1, GNAQ, GNB1	37	23	1625	5.72855	0.999983	0.88863	66.0188
UP_KEYWORDS	Peroxisome	4	1.86047	0.0804871	ACOX1, TMEM135, DNM1L, NUDT19	215	97	20581	3.94745	1	0.415784	66.0718
UP_KEYWORDS	Chemotaxis	4	1.86047	0.0804871	CCL11, CCL2, CXCL14, CXCL8	215	97	20581	3.94745	1	0.415784	66.0718
KEGG_PATHWAY	hsa05164:Influenza A	6	2.7907	0.0860478	TMPRSS2, TNF, CCL2, PRSS1, CXCL8, NFKB1	94	174	6879	2.52348	1	0.81742	67.2843
GOTERM_MF_DIRECT	GO:0030165~PDZ domain binding	4	1.86047	0.0775492	ACOX1, CCDC88C, CXADR, LLGL2	196	86	16881	4.00593	1	0.810264	68.2182
UP_KEYWORDS	Cytoskeleton	18	8.37209	0.0853048	BAIAP2L1, INPPL1, FAM110C, ARHGAP35, PDE4D, CDC20, PXN, MPHOSPH9, EML1, GCOM1, NAV1, CLIC5, TUBB6, NDRG1, FAM83H, SEPT6, FGD6, MAP7D3	215	1138	20581	1.51411	1	0.426561	68.2918
GOTERM_MF_DIRECT	GO:0005525~GTP binding	9	4.18605	0.0779347	GNA15, DNM1L, GNAQ, ATL1, RAB17, TUBB6, ARHGAP35, SEPT6, ARL4A	196	384	16881	2.01861	1	0.797718	68.4063
BIOCARTA	h_nthiPathway:NFkB activation by Nontypeable Hemophilus influenzae	3	1.39535	0.0971416	TNF, CXCL8, NFKB1	37	24	1625	5.48986	0.999993	0.861331	68.8346
GOTERM_CC_DIRECT	GO:0043190~ATP-binding cassette (ABC) transporter complex	2	0.930233	0.088164	ABCG5, ABCA2	210	8	18224	21.6952	1	0.626889	69.4964
GOTERM_CC_DIRECT	GO:0055038~recycling endosome membrane	3	1.39535	0.0905393	RAB17, ATP11B, NDRG1	210	44	18224	5.91688	1	0.62079	70.5029
UP_KEYWORDS	Endoplasmic reticulum	17	7.90698	0.0908881	LPGAT1, ATL1, SGPP1, SCD, ATP11B, ATP10D, MFSD2A, ATP11C, LPIN2, GBA2, RASGRF2, COL4A3BP, SORT1, KDSR, VMP1, FIBIN, NBEAL2	215	1067	20581	1.52515	1	0.439571	70.6966
GOTERM_CC_DIRECT	GO:0030425~dendrite	8	3.72093	0.0920065	CCL2, GNAQ, GNB1, CPEB3, CPEB4, RAB17, SORT1, KCNK1	210	335	18224	2.07238	1	0.611349	71.1093
GOTERM_CC_DIRECT	GO:0005783~endoplasmic reticulum	15	6.97674	0.0953433	HYAL2, DNM1L, ATL1, CPEB4, SCD, ATP11B, ATP10D, ATP11C, FIG4, STUB1, KDSR, VMP1, FIBIN, NBEAL2, AOC3	210	828	18224	1.57212	1	0.610105	72.4457
UP_KEYWORDS	Hereditary spastic paraplegia	3	1.39535	0.0953297	GBA2, DDHD1, ATL1	215	50	20581	5.74353	1	0.447662	72.4882
GOTERM_MF_DIRECT	GO:0000287~magnesium ion binding	6	2.7907	0.0880265	CSNK1G2, ATP11B, ATP10D, DYRK3, ATP11C, BPNT1	196	204	16881	2.53316	1	0.824343	72.9772
GOTERM_BP_DIRECT	GO:0030890~positive regulation of B cell proliferation	3	1.39535	0.0771604	CD38, VAV3, SLC39A10	199	39	16792	6.49092	1	0.944588	73.1568
GOTERM_MF_DIRECT	GO:0032183~SUMO binding	2	0.930233	0.0887781	TOLLIP, CBX4	196	8	16881	21.5319	1	0.814481	73.2918
GOTERM_CC_DIRECT	GO:0005782~peroxisomal matrix	3	1.39535	0.0976224	ACOX1, BAAT, NUDT19	210	46	18224	5.65963	1	0.604835	73.3255
UP_KEYWORDS	Charcot-Marie-Tooth disease	3	1.39535	0.0985674	EGR2, NDRG1, FIG4	215	51	20581	5.63092	1	0.451101	73.7299
GOTERM_BP_DIRECT	GO:0009649~entrainment of circadian clock	2	0.930233	0.07969	PHLPP1, GNAQ	199	7	16792	24.1091	1	0.945694	74.3368
GOTERM_BP_DIRECT	GO:0043569~negative regulation of insulin-like growth factor receptor signaling pathway	2	0.930233	0.07969	CILP, IGFBP5	199	7	16792	24.1091	1	0.945694	74.3368
GOTERM_BP_DIRECT	GO:2000766~negative regulation of cytoplasmic translation	2	0.930233	0.07969	CPEB3, CPEB4	199	7	16792	24.1091	1	0.945694	74.3368
GOTERM_BP_DIRECT	GO:0043280~positive regulation of cysteine-type endopeptidase activity involved in apoptotic process	3	1.39535	0.080612	TNF, ARRB1, ACVR1C	199	40	16792	6.32864	1	0.943453	74.7547
GOTERM_BP_DIRECT	GO:0048013~ephrin receptor signaling pathway	4	1.86047	0.0813326	VAV3, EFNB2, EFNA5, PTPN11	199	86	16792	3.92474	1	0.94081	75.0768
GOTERM_BP_DIRECT	GO:0006897~endocytosis	5	2.32558	0.0823157	DNM1L, CSNK1G2, INPPL1, SORT1, ITSN2	199	139	16792	3.03532	1	0.938754	75.5101
GOTERM_BP_DIRECT	GO:0006366~transcription from RNA polymerase II promoter	11	5.11628	0.0828775	EGR2, ARRB1, KLF11, AFF4, SOX5, NFIX, NFKB1, CTCF, FOXO3, TRIM24, CLOCK	199	513	16792	1.80936	1	0.935803	75.7545
GOTERM_MF_DIRECT	GO:0004721~phosphoprotein phosphatase activity	3	1.39535	0.0951977	PHLPP1, PLPP2, PTPN11	196	45	16881	5.74184	1	0.825002	75.843
GOTERM_BP_DIRECT	GO:0008360~regulation of cell shape	5	2.32558	0.0839957	CCL11, CCL2, CSNK1G2, ARHGAP35, FGD6	199	140	16792	3.01364	1	0.93411	76.2341
GOTERM_BP_DIRECT	GO:0045893~positive regulation of transcription, DNA-templated	11	5.11628	0.0845203	CD38, TNF, EGR2, SP3, NFKB1, TBX1, CTCF, AFAP1L2, FOXO3, TRIM24, CLOCK	199	515	16792	1.80233	1	0.931114	76.456
GOTERM_MF_DIRECT	GO:0019001~guanyl nucleotide binding	2	0.930233	0.0993091	GNA15, GNAQ	196	9	16881	19.1395	1	0.827065	77.3558
GOTERM_BP_DIRECT	GO:0007517~muscle organ development	4	1.86047	0.0880297	EGR3, VAMP5, TBX1, SOX6	199	89	16792	3.79245	1	0.934756	77.8914
GOTERM_BP_DIRECT	GO:0009308~amine metabolic process	2	0.930233	0.0905462	SULT1A1, AOC3	199	8	16792	21.0955	1	0.936095	78.8697
GOTERM_BP_DIRECT	GO:0071316~cellular response to nicotine	2	0.930233	0.0905462	TNF, NFKB1	199	8	16792	21.0955	1	0.936095	78.8697
GOTERM_BP_DIRECT	GO:0048672~positive regulation of collateral sprouting	2	0.930233	0.0905462	BCL11A, EFNA5	199	8	16792	21.0955	1	0.936095	78.8697
GOTERM_BP_DIRECT	GO:0045056~transcytosis	2	0.930233	0.0905462	RAB17, MFSD2A	199	8	16792	21.0955	1	0.936095	78.8697
GOTERM_BP_DIRECT	GO:0001945~lymph vessel development	2	0.930233	0.0905462	EFNB2, TBX1	199	8	16792	21.0955	1	0.936095	78.8697
GOTERM_BP_DIRECT	GO:0045785~positive regulation of cell adhesion	3	1.39535	0.0912429	TNF, VAV3, CYTH3	199	43	16792	5.88711	1	0.933701	79.1333
GOTERM_BP_DIRECT	GO:0023014~signal transduction by protein phosphorylation	3	1.39535	0.0948735	SLK, STK24, ACVR1C	199	44	16792	5.75331	1	0.937226	80.4575
GOTERM_BP_DIRECT	GO:0007179~transforming growth factor beta receptor signaling pathway	4	1.86047	0.0949513	CCL2, SKIL, USP15, PXN	199	92	16792	3.66878	1	0.933732	80.485
GOTERM_BP_DIRECT	GO:0030154~cell differentiation	10	4.65116	0.0967565	ZBTB7A, BLK, YY1, ZHX1, VAMP5, ZHX3, MYT1, SRMS, ACVR1C, GTSF1	199	462	16792	1.82645	1	0.933663	81.1128
GOTERM_BP_DIRECT	GO:0001755~neural crest cell migration	3	1.39535	0.098545	SEMA7A, SEMA4B, TBX1	199	45	16792	5.62546	1	0.93357	81.7161

## Sheet: Lipid vs Cellulose up
Category	Term	Count	%	PValue	Genes	List Total	Pop Hits	Pop Total	Fold Enrichment	Bonferroni	Benjamini	FDR
GOTERM_BP_DIRECT	GO:0006364~rRNA processing	10	9.17431	4.81034e-06	RPS18, TBL3, RPL31, RPLP1, RPS12, RPLP2, RPL24, RPL37, FBL, MRM2	100	214	16792	7.84673	0.00344788	0.00344788	0.00727869
GOTERM_BP_DIRECT	GO:0006413~translational initiation	8	7.33945	1.64468e-05	EIF6, RPS18, RPL31, RPLP1, RPS12, RPLP2, RPL24, RPL37	100	137	16792	9.80555	0.0117395	0.00588706	0.0248842
GOTERM_BP_DIRECT	GO:0006614~SRP-dependent cotranslational protein targeting to membrane	7	6.42202	1.93084e-05	RPS18, RPL31, RPLP1, RPS12, RPLP2, RPL24, RPL37	100	94	16792	12.5047	0.0137679	0.00461053	0.0292132
GOTERM_BP_DIRECT	GO:0019083~viral transcription	7	6.42202	5.20979e-05	RPS18, RPL31, RPLP1, RPS12, RPLP2, RPL24, RPL37	100	112	16792	10.495	0.0367162	0.00930822	0.0788048
GOTERM_BP_DIRECT	GO:0000184~nuclear-transcribed mRNA catabolic process, nonsense-mediated decay	7	6.42202	7.3104e-05	RPS18, RPL31, RPLP1, RPS12, RPLP2, RPL24, RPL37	100	119	16792	9.87765	0.0511368	0.0104432	0.110563
KEGG_PATHWAY	hsa03010:Ribosome	7	6.42202	0.000463653	RPS18, RPL31, RPLP1, RPS12, RPLP2, RPL24, RPL37	52	136	6879	6.80896	0.0641665	0.0641665	0.54772
UP_KEYWORDS	Ribosomal protein	7	6.42202	0.000435826	RPS18, RPL31, RPLP1, RPS12, RPLP2, RPL24, RPL37	109	185	20581	7.14441	0.0866825	0.0866825	0.548381
GOTERM_CC_DIRECT	GO:0030687~preribosome, large subunit precursor	4	3.66972	0.000559573	WDR74, EIF6, RPLP1, RPLP2	103	29	18224	24.4044	0.07226	0.07226	0.653206
GOTERM_CC_DIRECT	GO:0022625~cytosolic large ribosomal subunit	5	4.58716	0.000572296	RPL31, RPLP1, RPLP2, RPL24, RPL37	103	68	18224	13.0097	0.0738413	0.0376286	0.668013
GOTERM_BP_DIRECT	GO:0006412~translation	8	7.33945	0.000743749	RPS18, RPL31, RPLP1, RPS12, RPLP2, RPL24, RPL37, TNIP1	100	253	16792	5.30972	0.413868	0.0851865	1.11954
UP_KEYWORDS	Ribonucleoprotein	8	7.33945	0.00095876	RPS18, RPL31, RPLP1, RPS12, RPLP2, RPL24, RPL37, FBL	109	296	20581	5.10315	0.180874	0.0949443	1.20271
GOTERM_MF_DIRECT	GO:0003723~RNA binding	11	10.0917	0.00127811	GTF3A, RPS18, PUS3, RPL31, CELF3, RPL24, RPL37, DDX54, TARSL2, FBL, EWSR1	99	547	16881	3.42901	0.233574	0.233574	1.60035
UP_KEYWORDS	Phosphoprotein	60	55.0459	0.00150907	EIF6, SLC5A3, GPR84, IMPA1, RPLP2, CCT3, HVCN1, AMOTL2, SPRY4, WDR74, RPLP1, SLC9B2, HCAR2, TNIP1, TARSL2, CYR61, RAB27A, SGK2, BCR, DDX39B, FBP1, SPAG1, ANKRD33B, POLR1B, TC2N, NAPRT, CCND1, SEC61B, KRT18, KRT17, PSME4, ZNHIT3, FXYD1, SLC38A4, PUS3, WDCP, FPR1, ASTN1, RPL37, CERS3, RPL31, EWSR1, SCG2, MUC2, TBL3, CCP110, RASEF, AIMP2, FAM111A, RPL24, FBL, CCT5, RGS2, PENK, DGKZ, SLC5A7, IGFBP1, …	109	8246	20581	1.37388	0.269571	0.0994125	1.88701
GOTERM_MF_DIRECT	GO:0003735~structural constituent of ribosome	7	6.42202	0.00186193	RPS18, RPL31, RPLP1, RPS12, RPLP2, RPL24, RPL37	99	222	16881	5.3766	0.321346	0.176195	2.32349
GOTERM_BP_DIRECT	GO:0006954~inflammatory response	9	8.25688	0.00179471	CCL20, FPR1, CXCR1, IL1B, IL24, TNIP1, MMP25, SCG2, F2R	100	379	16792	3.98755	0.724663	0.168273	2.68156
GOTERM_CC_DIRECT	GO:0005840~ribosome	6	5.50459	0.00241568	RPS18, RPL31, RPLP1, RPLP2, RPL24, RPL37	103	166	18224	6.39513	0.276817	0.1024	2.79206
UP_KEYWORDS	Cleavage on pair of basic residues	7	6.42202	0.00457891	NPB, PENK, HAMP, GDF5, NPPC, MMP25, SCG2	109	294	20581	4.49563	0.615034	0.21231	5.62491
GOTERM_CC_DIRECT	GO:0005829~cytosol	30	27.5229	0.00731282	EIF6, HRAS, CNOT9, IMPA1, RPLP2, RPL37, CCT3, AMOTL2, PSMB7, RPL31, RPLP1, IL1B, BCR, SGK2, CCP110, AIMP2, FBP1, RPL24, NAPRT, URM1, RPS18, CCND1, CCT5, SEC61B, RGS2, DOHH, RPS12, PSME4, CBS, FABP6	103	3315	18224	1.60119	0.626007	0.217984	8.23464
GOTERM_BP_DIRECT	GO:0006935~chemotaxis	5	4.58716	0.00587245	HRAS, CCL20, FPR1, CXCR1, CYR61	100	122	16792	6.88197	0.985431	0.410574	8.5267
GOTERM_CC_DIRECT	GO:0030141~secretory granule	4	3.66972	0.00827812	NPPC, IL1B, SCG2, RAB27A	103	74	18224	9.56389	0.671719	0.199707	9.27399
GOTERM_CC_DIRECT	GO:0005730~nucleolus	12	11.0092	0.00843246	WDR74, EIF6, TBL3, CCT5, KRT18, RGS2, POLR1B, DDX54, FBL, EWSR1, MRM2, CRACR2A	103	857	18224	2.47746	0.678494	0.172316	9.43917
GOTERM_BP_DIRECT	GO:0001934~positive regulation of protein phosphorylation	5	4.58716	0.00675743	HRAS, CCND1, MMP9, IL1B, CYR61	100	127	16792	6.61102	0.992314	0.417789	9.75117
GOTERM_BP_DIRECT	GO:0007200~phospholipase C-activating G-protein coupled receptor signaling pathway	4	3.66972	0.00695346	GPR84, CCKAR, FPR1, F2R	100	66	16792	10.177	0.993329	0.394077	10.0203
GOTERM_CC_DIRECT	GO:0070062~extracellular exosome	26	23.8532	0.0109697	EIF6, IMPA1, MMP9, RPLP2, CCT3, VPS37D, PTRHD1, CANT1, PSMB7, RPL31, RPLP1, IL1B, RAB27A, BCR, FBP1, RPL24, FBL, NAPRT, URM1, RPS18, CCT5, BPI, KRT18, KRT17, GNG10, RAB15	103	2811	18224	1.63651	0.771922	0.190349	12.1155
GOTERM_BP_DIRECT	GO:0002181~cytoplasmic translation	3	2.75229	0.00945029	RPL31, RPLP1, RPLP2	100	25	16792	20.1504	0.998906	0.461937	13.3836
UP_KEYWORDS	Chemotaxis	4	3.66972	0.0145047	CCL20, FPR1, CXCR1, CYR61	109	97	20581	7.78625	0.952121	0.45546	16.8321
GOTERM_BP_DIRECT	GO:0006814~sodium ion transport	4	3.66972	0.0121692	SLC5A3, SLC38A4, SLC9B2, SLC5A7	100	81	16792	8.29235	0.999848	0.519338	16.9122
GOTERM_BP_DIRECT	GO:0050766~positive regulation of phagocytosis	3	2.75229	0.0125956	BCR, IL1B, RAB27A	100	29	16792	17.371	0.999888	0.503456	17.4533
GOTERM_BP_DIRECT	GO:1902626~assembly of large subunit precursor of preribosome	2	1.83486	0.017584	EIF6, RPL24	100	3	16792	111.947	0.999997	0.597407	23.5433
UP_KEYWORDS	Symport	4	3.66972	0.0216942	SLC5A3, SLC38A4, SLC12A8, SLC5A7	109	113	20581	6.68377	0.989559	0.532494	24.1697
GOTERM_BP_DIRECT	GO:0043407~negative regulation of MAP kinase activity	3	2.75229	0.0190309	RGS2, IL1B, SPRY4	100	36	16792	13.9933	0.999999	0.601372	25.2296
GOTERM_BP_DIRECT	GO:0000165~MAPK cascade	6	5.50459	0.0194307	DUSP5, HRAS, PSMB7, IL1B, PSME4, SCG2	100	262	16792	3.8455	0.999999	0.585439	25.6894
UP_KEYWORDS	Sodium transport	4	3.66972	0.0237453	SLC5A3, SLC38A4, SLC9B2, SLC5A7	109	117	20581	6.45527	0.993253	0.510361	26.151
GOTERM_BP_DIRECT	GO:0007218~neuropeptide signaling pathway	4	3.66972	0.0218534	GPR84, NPB, PENK, GPR143	100	101	16792	6.6503	1	0.606715	28.4197
UP_KEYWORDS	Sodium	4	3.66972	0.0275794	SLC5A3, SLC38A4, SLC9B2, SLC5A7	109	124	20581	6.09086	0.997024	0.51671	29.7272
GOTERM_BP_DIRECT	GO:0032400~melanosome localization	2	1.83486	0.023377	GPR143, RAB27A	100	4	16792	83.96	1	0.610758	30.0883
GOTERM_BP_DIRECT	GO:0045471~response to ethanol	4	3.66972	0.024174	CCND1, PENK, HAMP, NPPC	100	105	16792	6.39695	1	0.603367	30.9467
UP_KEYWORDS	Acetylation	27	24.7706	0.0296583	HRAS, CNOT9, PUS3, WDCP, RPLP2, RPL37, CCT3, SPRY4, RPL31, RPLP1, TARSL2, EWSR1, RAB27A, TBL3, BCR, DDX39B, FBP1, RPL24, RPS18, CCT5, KRT18, SEC61B, DTWD1, DOHH, GNG10, RPS12, FABP6	109	3424	20581	1.48892	0.998093	0.501328	31.599
GOTERM_BP_DIRECT	GO:0007566~embryo implantation	3	2.75229	0.0254233	MMP9, IL1B, POLR1B	100	42	16792	11.9943	1	0.603269	32.2724
GOTERM_CC_DIRECT	GO:0016020~membrane	20	18.3486	0.0352794	CNOT9, HRAS, BCR, AIMP2, CXCR1, RPLP2, RPL24, GPR143, FBL, MMP25, SPRY4, CANT1, RPS18, CCND1, SEC61B, RPL31, RPS12, DDX54, FABP6, CRACR2A	103	2200	18224	1.60847	0.991875	0.452069	34.3298
UP_KEYWORDS	Cytoplasm	35	32.1101	0.0334204	EIF6, HRAS, CNOT9, IMPA1, ALOXE3, CCT3, SPRY4, PSMB7, NLRC3, IL1B, TARSL2, TNIP1, EWSR1, SGK2, CCP110, AIMP2, RASEF, DDX39B, FAM111A, SPAG1, NAPRT, URM1, RPS18, CCND1, CCT5, KRT18, RGS2, KRT17, RPS12, CELF3, DGKZ, PSME4, CRACR2A, FABP6, CBS	109	4816	20581	1.37221	0.99915	0.506892	34.87
KEGG_PATHWAY	hsa05219:Bladder cancer	3	2.75229	0.0367693	HRAS, CCND1, MMP9	52	41	6879	9.67964	0.995285	0.931338	35.8317
GOTERM_BP_DIRECT	GO:0060591~chondroblast differentiation	2	1.83486	0.0291362	GDF5, CYR61	100	5	16792	67.168	1	0.636138	36.0735
GOTERM_BP_DIRECT	GO:1903307~positive regulation of regulated secretory pathway	2	1.83486	0.0291362	RAB15, RAB27A	100	5	16792	67.168	1	0.636138	36.0735
GOTERM_BP_DIRECT	GO:0071222~cellular response to lipopolysaccharide	4	3.66972	0.0291999	MRC1, CCL20, HAMP, IL24	100	113	16792	5.94407	1	0.619843	36.1369
GOTERM_BP_DIRECT	GO:0008285~negative regulation of cell proliferation	7	6.42202	0.0296838	HRAS, AIMP2, NPPC, IL1B, IL24, FABP6, F2R	100	396	16792	2.96828	1	0.609639	36.6169
UP_KEYWORDS	Methylation	11	10.0917	0.0374976	WDR74, HRAS, KRT18, BCR, GNG10, ASTN1, RAB15, TNIP1, FBL, EWSR1, RAB27A	109	1001	20581	2.07491	0.999647	0.514551	38.2519
UP_KEYWORDS	Cell membrane	25	22.9358	0.0384914	GPR84, CCKAR, SLC38A4, HRAS, GDF5, ASTN1, FPR1, CXCR1, GPR143, HVCN1, MMP25, SPRY4, CANT1, HCAR2, EWSR1, MRC1, TMEFF1, BCR, NTNG2, GPRC6A, RGS2, GNG10, DGKZ, RAB15, F2R	109	3175	20581	1.48674	0.999715	0.493568	39.0514
GOTERM_MF_DIRECT	GO:0070180~large ribosomal subunit rRNA binding	2	1.83486	0.0399434	RPLP1, RPLP2	99	7	16881	48.7186	0.999792	0.940765	40.2023
GOTERM_CC_DIRECT	GO:0005832~chaperonin-containing T-complex	2	1.83486	0.0492706	CCT5, CCT3	103	9	18224	39.3182	0.998853	0.528706	44.6543
GOTERM_CC_DIRECT	GO:0002199~zona pellucida receptor complex	2	1.83486	0.0492706	CCT5, CCT3	103	9	18224	39.3182	0.998853	0.528706	44.6543
GOTERM_BP_DIRECT	GO:0045727~positive regulation of translation	3	2.75229	0.0390315	EIF6, KRT17, DDX39B	100	53	16792	9.50491	1	0.696111	45.2534
GOTERM_BP_DIRECT	GO:0007165~signal transduction	13	11.9266	0.0401642	MRC1, HRAS, BCR, IMPA1, PENK, KRT17, CCL20, GNG10, FPR1, IL1B, IGFBP1, GPR143, CANT1	100	1161	16792	1.88024	1	0.691897	46.2218
GOTERM_BP_DIRECT	GO:0061051~positive regulation of cell growth involved in cardiac muscle cell development	2	1.83486	0.040554	HAMP, DDX39B	100	7	16792	47.9771	1	0.68122	46.5513
GOTERM_BP_DIRECT	GO:0006020~inositol metabolic process	2	1.83486	0.040554	SLC5A3, IMPA1	100	7	16792	47.9771	1	0.68122	46.5513
GOTERM_MF_DIRECT	GO:0031681~G-protein beta-subunit binding	2	1.83486	0.0510629	CCT5, F2R	99	9	16881	37.8923	0.999982	0.934484	48.3747
UP_KEYWORDS	Disulfide bond	26	23.8532	0.0511181	CCKAR, SLC38A4, MMP9, GDF5, ASTN1, FPR1, CXCR1, CCT3, MMP25, CANT1, CCL20, HAMP, KLRD1, HCAR2, CYR61, RAB27A, MRC1, MUC2, TMEFF1, NTNG2, GPRC6A, BPI, PENK, NPPC, IGFBP1, F2R	109	3434	20581	1.4296	0.999982	0.568089	48.4125
UP_KEYWORDS	Ion transport	8	7.33945	0.0522746	SLC5A3, FXYD1, SLC38A4, SLC12A8, SLC9B2, SLC5A7, HVCN1, CRACR2A	109	642	20581	2.35285	0.999986	0.549631	49.2001
GOTERM_BP_DIRECT	GO:1904871~positive regulation of protein localization to Cajal body	2	1.83486	0.0462129	CCT5, CCT3	100	8	16792	41.98	1	0.715841	51.1278
UP_KEYWORDS	Prenylation	4	3.66972	0.0586457	HRAS, GNG10, RAB15, RAB27A	109	168	20581	4.49563	0.999997	0.567443	53.3437
UP_KEYWORDS	RNA-binding	8	7.33945	0.0608414	GTF3A, RPS18, DDX39B, CELF3, RPL37, DDX54, FBL, EWSR1	109	665	20581	2.27148	0.999998	0.557813	54.698
GOTERM_MF_DIRECT	GO:0044822~poly(A) RNA binding	12	11.0092	0.0625505	RPS18, TBL3, KRT18, SEC61B, RPL31, DDX39B, RPS12, RPL24, CCT3, DDX54, FBL, EWSR1	99	1129	16881	1.81238	0.999999	0.931918	55.727
GOTERM_CC_DIRECT	GO:0005622~intracellular	13	11.9266	0.0684311	HRAS, CCND1, BCR, SGK2, CCL20, GDF5, FPR1, DGKZ, RAB15, GPRC6A, TNIP1, ZNHIT3, RAB27A	103	1332	18224	1.72681	0.999925	0.613205	56.3927
GOTERM_MF_DIRECT	GO:0042802~identical protein binding	9	8.25688	0.0695036	IMPA1, MMP9, DDX39B, GDF5, FBP1, AMOTL2, TNIP1, EWSR1, CBS	99	749	16881	2.04891	1	0.917692	59.6955
BIOCARTA	h_reckPathway:Inhibition of Matrix Metalloproteinases	2	1.83486	0.0854065	HRAS, MMP9	17	9	1625	21.2418	0.999135	0.999135	61.1995
GOTERM_BP_DIRECT	GO:0031571~mitotic G1 DNA damage checkpoint	2	1.83486	0.0629922	CCND1, DGKZ	100	11	16792	30.5309	1	0.811455	62.6387
UP_KEYWORDS	Cytokine	4	3.66972	0.0784138	CCL20, GDF5, IL1B, IL24	109	190	20581	3.97508	1	0.631797	64.3022
UP_KEYWORDS	Lipoprotein	9	8.25688	0.0793362	FXYD1, CCKAR, HRAS, SEC61B, GNG10, NTNG2, RAB15, MMP25, RAB27A	109	852	20581	1.99454	1	0.61526	64.7503
GOTERM_BP_DIRECT	GO:0009303~rRNA transcription	2	1.83486	0.0685201	GTF3A, POLR1B	100	12	16792	27.9867	1	0.827504	65.8385
GOTERM_MF_DIRECT	GO:0005125~cytokine activity	4	3.66972	0.0828364	GDF5, IL1B, IL24, SCG2	99	176	16881	3.87534	1	0.923417	66.404
UP_KEYWORDS	Nucleotide-binding	15	13.7615	0.0845366	HRAS, SGK2, BCR, RASEF, DDX39B, SPAG1, CCT3, CCT5, NLRC3, DGKZ, RAB15, DDX54, TARSL2, CYR61, RAB27A	109	1788	20581	1.58403	1	0.61975	67.1812
UP_KEYWORDS	Antibiotic	3	2.75229	0.0889977	BPI, CCL20, HAMP	109	95	20581	5.96263	1	0.620683	69.1425
UP_KEYWORDS	Growth factor binding	2	1.83486	0.0903942	IGFBP1, CYR61	109	18	20581	20.9796	1	0.608753	69.7339
GOTERM_MF_DIRECT	GO:0005515~protein binding	59	54.1284	0.0934229	EIF6, HRAS, CNOT9, IMPA1, ALOXE3, MMP9, GDF5, RPLP2, CCT3, AMOTL2, SPRY4, WDR74, RPLP1, KLRD1, TNIP1, TARSL2, RAB27A, BCR, DDX39B, FBP1, POLR1B, IL24, NAPRT, RPS18, CCND1, SEC61B, KRT18, KRT17, RAB15, PSME4, CRACR2A, ZNHIT3, FPR1, GPR143, PSMB7, CCL20, RPL31, EWSR1, SCG2, MRC1, MUC2, NPB, TBL3, CCP110, AIMP2, FAM111A, NTNG2, RPL24, KLF15, FBL, DUSP5, URM1, CCT5, RGS2, DOHH, GNG10, DGKZ, F2R, CBS	99	8785	16881	1.14518	1	0.921923	70.9808
KEGG_PATHWAY	hsa05220:Chronic myeloid leukemia	3	2.75229	0.0992887	HRAS, CCND1, BCR	52	72	6879	5.51202	1	0.993157	71.0157
GOTERM_BP_DIRECT	GO:0001558~regulation of cell growth	3	2.75229	0.0808945	SGK2, IGFBP1, CYR61	100	80	16792	6.297	1	0.867196	72.0971
GOTERM_MF_DIRECT	GO:0005520~insulin-like growth factor binding	2	1.83486	0.0995437	IGFBP1, CYR61	99	18	16881	18.9461	1	0.91137	73.3577
GOTERM_BP_DIRECT	GO:1904874~positive regulation of telomerase RNA localization to Cajal body	2	1.83486	0.0849109	CCT5, CCT3	100	15	16792	22.3893	1	0.871931	73.8862
GOTERM_BP_DIRECT	GO:0031167~rRNA methylation	2	1.83486	0.0849109	FBL, MRM2	100	15	16792	22.3893	1	0.871931	73.8862
GOTERM_BP_DIRECT	GO:1904707~positive regulation of vascular smooth muscle cell proliferation	2	1.83486	0.0849109	MMP9, DDX39B	100	15	16792	22.3893	1	0.871931	73.8862
GOTERM_BP_DIRECT	GO:0050995~negative regulation of lipid catabolic process	2	1.83486	0.0903107	IL1B, HCAR2	100	16	16792	20.99	1	0.880419	76.1232
GOTERM_BP_DIRECT	GO:2000778~positive regulation of interleukin-6 secretion	2	1.83486	0.0956791	IL1B, F2R	100	17	16792	19.7553	1	0.887879	78.1687
GOTERM_BP_DIRECT	GO:0030193~regulation of blood coagulation	2	1.83486	0.0956791	TC2N, F2R	100	17	16792	19.7553	1	0.887879	78.1687

## Sheet: Lipid vs Cellulose down
Category	Term	Count	%	PValue	Genes	List Total	Pop Hits	Pop Total	Fold Enrichment	Bonferroni	Benjamini	FDR
GOTERM_MF_DIRECT	GO:0004702~receptor signaling protein serine/threonine kinase activity	4	4.12371	0.00248852	TNIK, SLK, STK24, ACVR1C	87	53	16881	14.6441	0.384836	0.384836	3.06218
UP_KEYWORDS	Cytoplasm	36	37.1134	0.00267305	PHLPP1, XIAP, FAM110C, SNX16, WTIP, TSC22D1, LSM14A, TRIM16L, ACOT7, ACE, GCKR, DDHD1, RILPL2, CDCA7, SLK, RABGEF1, SMOX, CUTC, PPP1R14A, TNIK, CSNK1G2, STK24, IQCJ-SCHIP1, LRRC1, HDAC10, ENGASE, LPIN2, ADI1, FMN1, TRIM35, HARBI1, BAAT, AKAP7, SMURF2, ERC2, ARL4A	97	4816	20581	1.58603	0.355298	0.355298	3.19352
UP_KEYWORDS	Hydrolase	17	17.5258	0.00439874	PHLPP1, PLA2G15, HDAC10, PDE3B, SAMHD1, MME, ABHD1, ENGASE, LPIN2, CD38, DDHD1, ACE, HARBI1, ACOT7, BAAT, USP46, NT5E	97	1671	20581	2.15858	0.514698	0.303364	5.20522
KEGG_PATHWAY	hsa01040:Biosynthesis of unsaturated fatty acids	3	3.09278	0.00562173	ACOT7, BAAT, ACOX3	35	23	6879	25.636	0.380719	0.380719	5.88506
UP_KEYWORDS	Phosphoprotein	52	53.6082	0.00641305	OCLN, ELF2, CADM4, FAM110C, CBX4, PDE3B, ACOX3, LSM14A, POMGNT1, CDCA7, SLK, RABGEF1, SV2A, PPP1R14A, H1F0, TNIK, MPP1, CSNK1G2, STK24, ABCB11, LRRC1, HDAC10, FAM192A, ZHX3, CDHR5, LPIN2, EEPD1, FMN1, TRIM35, SLC41A2, ERC2, TMEM184C, PHLPP1, XIAP, SNX16, MME, TMCC1, TSC22D1, SLC29A1, ACE, DDHD1, RILPL2, FAM102B, KIAA1211, BDH1, TAF3, CCPG1, SAMHD1, TPD52L2, ENGASE, PCK2, BAAT	97	8246	20581	1.338	0.651852	0.296515	7.50483
UP_KEYWORDS	Serine esterase	3	3.09278	0.00700512	ACOT7, BAAT, ABHD1	97	27	20581	23.575	0.684275	0.250404	8.17095
UP_KEYWORDS	Membrane	48	49.4845	0.00778876	PHLPP1, OCLN, CADM4, SLC15A1, SNX16, PDE3B, MME, ABHD1, SLC47A1, TMCC1, ACVR1C, SLC35A4, SLC29A1, POMGNT1, ACE, AQP11, VMP1, SV2A, MR1, NT5E, BDH1, RECK, GJD3, PLA2G15, KLB, MPP1, CCPG1, STK24, ABCB11, LRRC1, CDHR5, LPIN2, GUCY2C, TMEM189, UBL3, ADI1, FMN1, CD38, TMEM135, SLC41A2, CD274, CA4, AKAP7, SMURF2, ARL8A, TMEM184C, CD200, ARL4A	97	7494	20581	1.35901	0.722617	0.226223	9.04585
GOTERM_CC_DIRECT	GO:0005737~cytoplasm	38	39.1753	0.0091472	ELF2, XIAP, FAM110C, MME, MXI1, TSC22D1, LSM14A, TRIM16L, ACOT7, GCKR, DDHD1, RILPL2, CDCA7, SLK, SMOX, SV2A, CUTC, NT5E, BDH1, PPP1R14A, TNIK, CSNK1G2, STK24, IQCJ-SCHIP1, LRRC1, HDAC10, TPD52L2, TMEM189, ENGASE, ADI1, FMN1, TRIM35, HARBI1, SMURF2, ARL8A, ERC2, SNRNP25, ARL4A	92	5222	18224	1.44146	0.674077	0.674077	10.0398
UP_KEYWORDS	Apoptosis	8	8.24742	0.0127193	PHLPP1, TRIM35, CDCA7, XIAP, SLK, STK24, CIDEB, ACVR1C	97	536	20581	3.16679	0.877464	0.295235	14.3774
GOTERM_MF_DIRECT	GO:0008238~exopeptidase activity	2	2.06186	0.0152066	ACE, MME	87	3	16881	129.356	0.949615	0.775535	17.4088
GOTERM_CC_DIRECT	GO:0005777~peroxisome	4	4.12371	0.0152619	TMEM135, BAAT, PIPOX, ACOX3	92	104	18224	7.61873	0.846846	0.608651	16.2284
GOTERM_CC_DIRECT	GO:0016324~apical plasma membrane	6	6.18557	0.0153045	SLC29A1, OCLN, TNIK, CA4, CDHR5, AKAP7	92	291	18224	4.08427	0.847652	0.465912	16.2701
GOTERM_BP_DIRECT	GO:0055070~copper ion homeostasis	2	2.06186	0.0154636	XIAP, CUTC	88	3	16792	127.212	0.999532	0.999532	20.0616
GOTERM_MF_DIRECT	GO:0052689~carboxylic ester hydrolase activity	3	3.09278	0.0176514	ACOT7, BAAT, ABHD1	87	40	16881	14.5526	0.968969	0.685757	19.9319
UP_KEYWORDS	Cell membrane	24	24.7423	0.0186759	RECK, PHLPP1, OCLN, GJD3, KLB, MME, CDHR5, GUCY2C, SLC47A1, UBL3, SLC29A1, FMN1, ADI1, ACE, SLC41A2, CD274, CA4, AKAP7, SMURF2, VMP1, MR1, NT5E, CD200, ARL4A	97	3175	20581	1.60384	0.95458	0.357049	20.4354
UP_KEYWORDS	Alternative splicing	61	62.8866	0.0187605	OCLN, ELF2, CBX4, PDE3B, MXI1, ACVR1C, ACOX3, TRIM16L, LSM14A, ACOT7, POMGNT1, CDCA7, SLK, RABGEF1, SMOX, SV2A, NT5E, PPP1R14A, H1F0, GJD3, TNIK, MPP1, STK24, IQCJ-SCHIP1, LRRC1, HDAC10, ZHX3, CDHR5, TMEM189, FMN1, CD38, TMEM135, TRIM35, TTLL10, CA4, AKAP7, TMEM184C, PHLPP1, SNX16, ABHD1, SLC47A1, TMCC1, TSC22D1, SLC29A1, DDHD1, GCKR, ACE, FAM102B, VMP1, MR1, PLA2G15, CCPG1, SAMHD1, TBX1, TPD52L2…	97	10587	20581	1.22251	0.955218	0.321752	20.5186
GOTERM_BP_DIRECT	GO:0032024~positive regulation of insulin secretion	3	3.09278	0.0190901	CD38, ABAT, PCK2	88	41	16792	13.9623	0.999924	0.991275	24.1896
UP_KEYWORDS	Fatty acid metabolism	4	4.12371	0.0203239	BAAT, PLA2G15, LPIN2, ACOX3	97	124	20581	6.84436	0.965523	0.312134	22.0406
GOTERM_BP_DIRECT	GO:0023014~signal transduction by protein phosphorylation	3	3.09278	0.0218047	SLK, STK24, ACVR1C	88	44	16792	13.0103	0.999981	0.973097	27.1487
GOTERM_CC_DIRECT	GO:0005782~peroxisomal matrix	3	3.09278	0.0221379	BAAT, PIPOX, ACOX3	92	46	18224	12.9187	0.934857	0.494796	22.7214
GOTERM_CC_DIRECT	GO:0005886~plasma membrane	30	30.9278	0.0264924	PHLPP1, OCLN, SLC15A1, MME, SLC47A1, ACVR1C, SLC29A1, ACE, AQP11, SV2A, MR1, VMP1, NT5E, RECK, KLB, ABCB11, SAMHD1, CDHR5, GUCY2C, UBL3, ADI1, FMN1, CD38, SLC41A2, CD274, CA4, AKAP7, SMURF2, CD200, ARL4A	92	4121	18224	1.44203	0.962208	0.480626	26.5921
GOTERM_MF_DIRECT	GO:0042803~protein homodimerization activity	9	9.27835	0.0323693	ACOT7, CADM4, SLK, ZHX3, ABAT, MTERF2, TBX1, TPD52L2, CD200	87	730	16881	2.39221	0.998366	0.798931	33.6826
GOTERM_CC_DIRECT	GO:0005903~brush border	3	3.09278	0.0362007	SLC15A1, MME, CDHR5	92	60	18224	9.90435	0.988873	0.527508	34.5926
GOTERM_MF_DIRECT	GO:0050839~cell adhesion molecule binding	3	3.09278	0.0398301	CADM4, CDHR5, CD200	87	62	16881	9.38877	0.999639	0.795084	39.7899
GOTERM_CC_DIRECT	GO:0016020~membrane	18	18.5567	0.0436269	RECK, PLA2G15, SLC15A1, MPP1, CSNK1G2, STK24, ABCB11, LRRC1, PDE3B, ACOX3, SLC29A1, CD38, ACE, RILPL2, CA4, ARL8A, VMP1, NT5E	92	2200	18224	1.62071	0.99567	0.540418	40.1657
UP_KEYWORDS	Lipoprotein	9	9.27835	0.0455031	RECK, MPP1, MME, CA4, AKAP7, NT5E, UBL3, EEPD1, ARL4A	97	852	20581	2.24129	0.999518	0.534089	43.1474
GOTERM_BP_DIRECT	GO:0009062~fatty acid catabolic process	2	2.06186	0.0456852	PLA2G15, LPIN2	88	9	16792	42.404	1	0.996823	48.9243
UP_KEYWORDS	Transferase	14	14.433	0.0536531	PLA2G15, TNIK, CSNK1G2, STK24, PCK2, ACVR1C, CD38, POMGNT1, GCKR, BAAT, SLK, ABAT, SMURF2, AKAP7	97	1708	20581	1.73914	0.999882	0.560527	48.7621
GOTERM_MF_DIRECT	GO:0016290~palmitoyl-CoA hydrolase activity	2	2.06186	0.0546493	ACOT7, BAAT	87	11	16881	35.279	0.999983	0.83902	50.4148
GOTERM_BP_DIRECT	GO:0002003~angiotensin maturation	2	2.06186	0.0555539	ACE, MME	88	11	16792	34.6942	1	0.996391	56.0102
UP_KEYWORDS	Kinase	8	8.24742	0.0560646	GCKR, TNIK, SLK, CSNK1G2, STK24, AKAP7, PCK2, ACVR1C	97	735	20581	2.30939	0.999922	0.545489	50.3231
UP_KEYWORDS	Repressor	7	7.21649	0.0585942	TSC22D1, LSM14A, HDAC10, CBX4, ZHX3, WTIP, MXI1	97	592	20581	2.50883	0.99995	0.533141	51.9134
GOTERM_BP_DIRECT	GO:0046777~protein autophosphorylation	4	4.12371	0.0600026	TNIK, SLK, CSNK1G2, STK24	88	172	16792	4.43763	1	0.993743	58.8954
UP_KEYWORDS	Manganese	4	4.12371	0.0623811	PHLPP1, POMGNT1, PCK2, ACVR1C	97	194	20581	4.37475	0.999974	0.529772	54.2072
KEGG_PATHWAY	hsa04146:Peroxisome	3	3.09278	0.0629283	BAAT, PIPOX, ACOX3	35	83	6879	7.10396	0.996013	0.936854	50.3052
UP_KEYWORDS	Myristate	4	4.12371	0.0631496	MME, AKAP7, EEPD1, ARL4A	97	195	20581	4.35231	0.999977	0.509926	54.6603
GOTERM_BP_DIRECT	GO:0050435~beta-amyloid metabolic process	2	2.06186	0.0653216	ACE, MME	88	13	16792	29.3566	1	0.991331	62.1137
GOTERM_BP_DIRECT	GO:0045088~regulation of innate immune response	2	2.06186	0.0653216	XIAP, SAMHD1	88	13	16792	29.3566	1	0.991331	62.1137
GOTERM_MF_DIRECT	GO:0061630~ubiquitin protein ligase activity	4	4.12371	0.0703085	XIAP, RABGEF1, SMURF2, TMEM189	87	187	16881	4.15047	0.999999	0.868777	59.7463
GOTERM_BP_DIRECT	GO:0042127~regulation of cell proliferation	4	4.12371	0.0713273	CDCA7, XIAP, TPD52L2, GUCY2C	88	185	16792	4.1258	1	0.989443	65.4651
GOTERM_MF_DIRECT	GO:0005515~protein binding	53	54.6392	0.0717543	ELF2, OCLN, FAM110C, CBX4, PDE3B, MXI1, ACOT7, POMGNT1, SLK, RABGEF1, CUTC, H1F0, RECK, TNIK, GJD3, MPP1, CSNK1G2, STK24, HDAC10, FAM192A, ZHX3, CDHR5, TTLL10, SLC41A2, CA4, AKAP7, ARL8A, ERC2, ARL4A, PHLPP1, XIAP, MME, WTIP, ABHD1, PIPOX, TSC22D1, GCKR, MR1, VMP1, TAF3, CCPG1, KLB, CIDEB, SAMHD1, GUCY2C, PCK2, ADI1, BAAT, CD274, USP46, SMURF2, CD200, SNRNP25	87	8785	16881	1.17061	1	0.837151	60.5207
UP_KEYWORDS	Peroxisome	3	3.09278	0.075399	TMEM135, PIPOX, ACOX3	97	97	20581	6.56212	0.999997	0.552254	61.3482
GOTERM_BP_DIRECT	GO:0097194~execution phase of apoptosis	2	2.06186	0.0797863	STK24, CIDEB	88	16	16792	23.8523	1	0.989385	69.7196
GOTERM_MF_DIRECT	GO:0016491~oxidoreductase activity	4	4.12371	0.0822353	ADI1, SMOX, BDH1, PIPOX	87	200	16881	3.88069	1	0.84422	65.738
COG_ONTOLOGY	Defense mechanisms	2	2.06186	0.0837792	ABCB11, SLC47A1	9	22	2026	20.4646	0.354345	0.354345	31.6504
GOTERM_MF_DIRECT	GO:0003714~transcription corepressor activity	4	4.12371	0.0851049	CBX4, ZHX3, WTIP, MXI1	87	203	16881	3.82334	1	0.823502	67.0514
UP_KEYWORDS	FAD	3	3.09278	0.0934437	SMOX, PIPOX, ACOX3	97	110	20581	5.7866	1	0.611863	69.5647
